# Supplementary material for: Public Acceptability in the UK and USA of Nudging to Reduce Obesity: The Example of Reducing Sugar-Sweetened Beverages Consumption
Source: PLoS One. 2016 Jun 8;11(6):e0155995. doi: 10.1371/journal.pone.0155995 (PMC4898693; doi:10.1371/journal.pone.0155995)
Supplement: S3 Appendix — Data—Acceptability UK. (ZIP) [file pone.0155995.s003.zip]

Archive with 2 entries (2 files):
- Data - AccepatbilityUSA.csv
- Data - AccepatbilityUK.csv
