# Supplementary material for: Public Acceptability in the UK and USA of Nudging to Reduce Obesity: The Example of Reducing Sugar-Sweetened Beverages Consumption
Source: PLoS One. 2016 Jun 8;11(6):e0155995. doi: 10.1371/journal.pone.0155995 (PMC4898693; doi:10.1371/journal.pone.0155995)
Supplement: S3 Appendix — Data—Acceptability UK. (ZIP) [file pone.0155995.s003.zip › Data - AccepatbilityUSA.csv]

	Policy_1	Policy_2	Policy_3	Policy_4	Policy_5	Effective_1	Effective_2	Effective_3	Effective_4	Effective_5	Condition	AgeGrp	Gender	IncomeGrp	Education	Ethnic	Race	BMI	Political	Government_Trust	Situation	Disposition	Help	OWght_Envir	OWght_Willpower	weights
1	2	2.66666666666667	2.33333333333333	3	2.33333333333333	0	2	1	2	3	Control	[40,Inf[	Female	[0,25K[	mid	Other	White	246.925822485207	4	-1	1	2	2	1	2	0.0020885973584926
2	-1	-1	1	1	2	-1	-1	1	1	2	Conscious	[40,Inf[	Male	[0,25K[	mid	Other	White	206.955286649474	2	-1	1	1	1	1	1	0.00254935003686576
3	0.333333333333333	3	3	3	2.66666666666667	1	2	1	3	2	Non-Conscious	[25,30[	Female	[25K,50K[	mid	Other	White	206.5	2	-3	0	1	1	3	1	0.00030140317859617
4	1.33333333333333	2	2	-2	1.33333333333333	-1	0	0	1	-1	Control	[25,30[	Male	[0,25K[	mid	Other	White	79.7768096760683	3	-2	2	1	3	2	2	0.000270127263179463
5	1.33333333333333	3	2.33333333333333	-3	2.66666666666667	1	1	1	1	-1	Conscious	[25,30[	Male	[25K,50K[	mid	Other	White	72.6310956754145	5	-3	1.5	-3	3	3	-2	0.000198865381801526
6	3	3	-2.66666666666667	2	3	3	3	-2	3	2	Non-Conscious	[30,40[	Female	[25K,50K[	mid	Other	White	64.5609739337018	1	2	1	-1	1	1	-2	0.000397070133003293
7	-1	2	2.66666666666667	1	0.333333333333333	-3	-3	-3	-2	-2	Non-Conscious	[25,30[	Female	[25K,50K[	high	Other	Other	57.5922941385895	2	-1	2	1	1	-1	-3	0.00030140317859617
8	2.66666666666667	2.33333333333333	2	0.666666666666667	3	2	1	1	1	2	Conscious	[25,30[	Female	[0,25K[	high	Other	White	56.3226748401371	5	-1	0	2	1	2	1	0.000409408691498814
9	-0.666666666666667	2	2	-2	0.333333333333333	1	1	2	1	-1	Non-Conscious	[25,30[	Female	[25K,50K[	high	Other	White	54.6831449218454	2	1	-1	2	2	1	3	0.00030140317859617
10	0	1.66666666666667	3	-3	2	0	2	3	-3	2	Control	[25,30[	Female	[0,25K[	low	Other	White	53.250196914595	4	-3	1	3	1	3	3	0.000409408691498814
11	2.33333333333333	0.666666666666667	3	0.666666666666667	3	3	0	1	3	0	Non-Conscious	[30,40[	Female	[25K,50K[	low	Other	White	51.5031877521382	2	1	-0.5	2	2	0	1	0.000397070133003293
12	3	-1	3	1	3	1	-3	1	2	2	Non-Conscious	[30,40[	Female	[0,25K[	high	Latino	White	51.3706252910112	2	1	0	0	1	2	1	0.000539357163860392
13	3	0	0	-3	3	3	0	-3	3	3	Non-Conscious	[25,30[	Female	[0,25K[	mid	Other	White	51.3706252910112	1	-3	1	1	-3	3	3	0.000409408691498814
14	2.33333333333333	2.33333333333333	3	3	3	-1	-3	-3	3	1	Control	[18,25[	Female	[0,25K[	mid	Other	White	51.2148730245333	3	-2	1	3	1	3	2	0.000828806318581525
15	0	0	0	-3	0	1	1	1	1	1	Conscious	[30,40[	Male	[50K,Inf[	mid	Other	White	50.7940640576346	6	1	2	2	2	2	2	0.000622674973665024
16	1	2	3	1	3	2	2	2	2	2	Non-Conscious	[40,Inf[	Male	[25K,50K[	high	Other	White	50.2192147241437	2	-1	-1	3	3	1	3	0.00187680970243357
17	1.33333333333333	1.66666666666667	1.66666666666667	-1.33333333333333	1	-1	-1	-1	1	-1	Conscious	[25,30[	Female	[0,25K[	mid	Other	White	49.9220596074328	6	-2	1	2	3	2	1	0.000409408691498814
18	-0.333333333333333	1	0.666666666666667	0	2.66666666666667	-1	-1	1	2	0	Conscious	[18,25[	Male	[0,25K[	low	Other	White	49.7709668857319	3	0	1	1	0	2	1	0.000473252420511348
19	1	1	1	-3	1.33333333333333	0	-3	-2	-3	0	Control	[25,30[	Female	[25K,50K[	mid	Other	White	48.3884499633095	4	0	0	3	2	1	-2	0.00030140317859617
20	1.33333333333333	1.66666666666667	2.33333333333333	-0.666666666666667	1.66666666666667	1	2	2	1	-1	Conscious	[40,Inf[	Female	[25K,50K[	mid	Other	Other	48.2579909538517	5	1	1	2	3	3	1	0.00153760751964656
21	1.33333333333333	1.66666666666667	1.33333333333333	0.333333333333333	3	2	1	1	-2	3	Non-Conscious	[25,30[	Female	[50K,Inf[	mid	Latino	White	48.0613578414657	1	-2	1	1	-2	1	-2	0.000518487673694042
22	0	3	3	-3	2	-3	3	2	-3	2	Non-Conscious	[30,40[	Female	[0,25K[	high	Other	White	47.8278235468036	4	-3	1.5	1.5	1	2	0	0.000539357163860392
23	0	2.33333333333333	1	-3	2	-2	1	-3	-3	1	Non-Conscious	[25,30[	Male	[0,25K[	low	Other	White	46.9421231107516	1	-2	-0.5	1	-2	2	-1	0.000270127263179463
24	-1	-1.66666666666667	-1	-0.333333333333333	2.66666666666667	-3	-3	-3	-2	1	Control	[30,40[	Female	[25K,50K[	high	Other	White	46.8712670758675	2	-2	-2	2	3	1	-2	0.000397070133003293
25	1	0.666666666666667	1	0	1	1	-1	1	0	0	Non-Conscious	[18,25[	Male	[0,25K[	low	Other	White	46.111778951953	3	-1	0	1	1	1	1	0.000473252420511348
26	3	3	3	-3	3	3	1	-1	-1	1	Non-Conscious	[25,30[	Male	[25K,50K[	mid	Other	White	45.9147106049314	1	1	1	2	-1	2	1	0.000198865381801526
27	0.333333333333333	1.66666666666667	0.333333333333333	2	2	0	1	0	2	1	Conscious	[18,25[	Male	[0,25K[	low	Other	White	45.9147106049314	2	-3	1	2	2	2	3	0.000473252420511348
28	2	2	0.666666666666667	2	1.66666666666667	2	2	2	2	2	Conscious	[18,25[	Female	[0,25K[	mid	Latino	White	45.4866422428157	6	2	1	1.5	2	1	2	0.000828806318581525
29	-1	0	0	-2.33333333333333	0	1	0	0	0	0	Non-Conscious	[40,Inf[	Female	[25K,50K[	mid	Other	White	45.1707222386478	3	-1	0	1	-1	2	1	0.00153760751964656
30	2	1	3	1.33333333333333	3	-3	-3	-3	-1	0	Control	[25,30[	Female	[50K,Inf[	low	Other	White	44.6284037099324	2	0	-2	2	-3	2	1	0.000518487673694042
31	2.66666666666667	3	1.66666666666667	2.33333333333333	2.33333333333333	2	1	0	1	0	Conscious	[18,25[	Male	[25K,50K[	high	Other	Other	44.301764721992	3	-2	1	0	3	1	2	0.000348404386087307
32	0.333333333333333	0.666666666666667	0.333333333333333	-1	0.666666666666667	1	0	-1	1	1	Control	[40,Inf[	Male	[50K,Inf[	mid	Other	White	43.8200904102639	4	1	0	1	-1	-1	1	0.00322857476524819
33	-2.33333333333333	-2.33333333333333	1	1	2	-1	-3	2	2	2	Control	[40,Inf[	Female	[0,25K[	high	Other	Other	43.4576381111913	6	-3	1	1.5	-2	-1	1	0.0020885973584926
34	0	-0.666666666666667	1.33333333333333	-2.66666666666667	3	-1	-3	-1	2	0	Control	[25,30[	Female	[0,25K[	low	Other	White	43.2272322775877	6	-2	-2	2	3	3	3	0.000409408691498814
35	2	3	3	-0.666666666666667	3	2	1	3	2	3	Control	[18,25[	Male	[0,25K[	low	Other	White	43.0450411921232	1	0	0.5	1	2	1	0	0.000473252420511348
36	0.333333333333333	1	3	-0.333333333333333	0.333333333333333	1	0	2	0	-3	Non-Conscious	[18,25[	Male	[50K,Inf[	mid	Other	Other	42.6028656766455	4	0	1	3	-3	-2	3	0.000599341322439205
37	-0.666666666666667	0.333333333333333	2.33333333333333	0	3	1	-3	1	-1	0	Conscious	[30,40[	Female	[0,25K[	low	Other	White	42.4711073095616	1	1	1	2	3	2	1	0.000539357163860392
38	2.66666666666667	0.333333333333333	0.333333333333333	-1.66666666666667	3	0	-1	-1	-3	1	Non-Conscious	[30,40[	Female	[0,25K[	low	Other	White	42.3794373144302	3	-1	-2	3	1	1	2	0.000539357163860392
39	2	-0.333333333333333	0.333333333333333	-3	1	3	-3	-3	1	2	Control	[30,40[	Female	[50K,Inf[	high	Other	White	42.0670841341683	5	-2	1	1	1	1	2	0.000683058388810492
40	3	2.33333333333333	3	3	3	1	1	1	1	1	Conscious	[25,30[	Female	[25K,50K[	mid	Other	Other	42.0670841341683	3	-1	1	2	3	3	3	0.00030140317859617
41	1	0	1	1	1	1	0	1	1	1	Non-Conscious	[25,30[	Female	[0,25K[	low	Other	White	42.0104433429206	1	0	1	1	3	3	1	0.000409408691498814
42	2.33333333333333	2.66666666666667	0.333333333333333	-2.33333333333333	2	2	2	-2	-3	2	Non-Conscious	[18,25[	Male	[50K,Inf[	mid	Other	Other	41.8410438090465	3	0	-0.5	2.5	2	2	1	0.000599341322439205
43	1.33333333333333	0.333333333333333	2	-3	3	-1	-3	-1	1	0	Non-Conscious	[18,25[	Male	[0,25K[	mid	Other	White	41.6290858897507	4	-1	1.5	1.5	3	3	3	0.000473252420511348
44	0	1	0.666666666666667	-1	0.333333333333333	1	2	2	0	1	Control	[18,25[	Female	[50K,Inf[	mid	Other	Other	41.6017163395273	4	0	0	1	2	1	2	0.00104962564055752
45	-3	-3	-3	-3	-0.333333333333333	-3	-3	-3	-3	0	Conscious	[30,40[	Female	[0,25K[	low	Other	Other	41.6017163395273	4	-1	0	0	1	1	0	0.000539357163860392
46	2	2.66666666666667	2	0	2	3	0	0	1	1	Control	[25,30[	Female	[0,25K[	high	Other	White	41.3483137405258	3	-2	1	3	2	1	1	0.000409408691498814
47	1.33333333333333	-1.66666666666667	-2.33333333333333	-2	2	1	-2	-3	-1	1	Control	[30,40[	Female	[25K,50K[	mid	Other	White	40.9875604603069	3	-2	2	1	2	2	-2	0.000397070133003293
48	-0.666666666666667	0	-3	-3	3	-3	-3	-3	-3	1	Conscious	[40,Inf[	Female	[0,25K[	mid	Other	White	40.7696820127368	7	0	-3	3	1	1	3	0.0020885973584926
49	-3	-3	-3	1	1.66666666666667	1	-3	1	-2	1	Non-Conscious	[40,Inf[	Female	[50K,Inf[	high	Other	White	40.7422200583882	5	-2	-1	2	-1	-2	1	0.00264506349809989
50	1	-1	0.333333333333333	-0.666666666666667	1	1	-1	0	1	2	Control	[30,40[	Male	[25K,50K[	low	Other	White	40.7213057687421	4	1	0.5	1	0	1	0	0.000361968520790085
51	2.66666666666667	3	2.66666666666667	-2.66666666666667	2.33333333333333	2	1	0	-3	2	Conscious	[25,30[	Male	[50K,Inf[	high	Other	White	40.686863781135	3	-1	1	1	3	2	3	0.000342097418045811
52	-3	-3	1.66666666666667	-3	1.33333333333333	-3	-3	0	-3	1	Conscious	[40,Inf[	Male	[50K,Inf[	mid	Other	White	40.686863781135	4	-3	-2	1	1	1	1	0.00322857476524819
53	-2	1.66666666666667	1.66666666666667	-2.33333333333333	1.66666666666667	-2	0	1	-2	2	Non-Conscious	[25,30[	Male	[25K,50K[	high	Other	White	40.6099509951593	3	-2	1	2	0	1	2	0.000198865381801526
54	1	0.333333333333333	3	3	3	-2	-3	-1	2	0	Conscious	[40,Inf[	Male	[0,25K[	high	Other	White	40.6099509951593	2	0	0	1	1	2	1	0.00254935003686576
55	1	1	-1	1	2	0	1	-1	-1	0	Control	[25,30[	Female	[50K,Inf[	high	Other	White	40.292665792944	1	-2	0	1	3	3	1	0.000518487673694042
56	-1	0.333333333333333	1	0	1	-3	-2	0	-1	-1	Control	[30,40[	Female	[25K,50K[	mid	Other	White	40.2380804761609	1	-1	1	1	1	1	-3	0.000397070133003293
57	0.333333333333333	-2	-3	-3	0	0	-2	-3	-3	0	Conscious	[40,Inf[	Male	[25K,50K[	mid	Other	White	39.9968145714069	4	-3	0	-1.5	0	3	-3	0.00187680970243357
58	-3	-2	-3	-3	-3	-3	-3	-3	-3	-3	Non-Conscious	[30,40[	Male	[0,25K[	mid	Latino	Other	39.9376476859463	6	-3	1	3	-3	-2	3	0.000491677158650617
59	0.666666666666667	0.666666666666667	1.33333333333333	-0.666666666666667	1	0	-1	-1	-1	1	Conscious	[25,30[	Female	[50K,Inf[	high	Other	White	39.1551017007135	3	0	1	1	2	2	2	0.000518487673694042
60	2.33333333333333	1	1.33333333333333	-2.33333333333333	3	1	-1	-2	-2	3	Conscious	[18,25[	Male	[0,25K[	low	Other	White	39.0516408884434	4	-2	1	1	3	3	3	0.000473252420511348
61	1	0.333333333333333	1	-2	1.66666666666667	0	-1	-1	-2	1	Non-Conscious	[30,40[	Female	[25K,50K[	mid	Other	White	38.9708191862844	3	-1	1	2	0	1	1	0.000397070133003293
62	0.333333333333333	0.333333333333333	0.333333333333333	-2.33333333333333	0.666666666666667	-1	-1	-1	-2	0	Non-Conscious	[40,Inf[	Male	[50K,Inf[	high	Other	White	38.7405370729109	5	-2	-0.5	1	-1	-1	-1	0.00322857476524819
63	2	3	3	2	3	2	2	2	2	2	Non-Conscious	[25,30[	Female	[25K,50K[	high	Other	White	38.7339817947575	2	-1	1	1	2	3	1	0.00030140317859617
64	0.666666666666667	-3	1.66666666666667	-3	2.66666666666667	-1	-3	0	1	1	Conscious	[25,30[	Female	[25K,50K[	high	Other	White	38.6687953375907	1	0	1	3	2	2	1	0.00030140317859617
65	-0.666666666666667	2.33333333333333	1	1.33333333333333	2.66666666666667	-2	-2	-2	2	2	Control	[25,30[	Male	[0,25K[	mid	Other	White	38.6525205920782	6	1	-1	1	2	2	2	0.000270127263179463
66	-3	-3	-3	-2	3	-3	-3	-2	-1	3	Control	[30,40[	Male	[0,25K[	mid	Other	White	38.5172939812644	4	-3	-1	1	1	-2	1	0.000491677158650617
67	1.33333333333333	-1.33333333333333	-1.33333333333333	-2.66666666666667	3	1	-3	-3	-1	1	Conscious	[25,30[	Female	[25K,50K[	mid	Latino	Other	38.4137794905525	2	1	0	2	2	-2	-2	0.00030140317859617
68	-2	-0.333333333333333	0	-3	2.66666666666667	-1	-3	-3	-3	1	Conscious	[30,40[	Male	[0,25K[	mid	Other	White	38.3948627590597	2	-3	2	1	-1	1	-1	0.000491677158650617
69	-1	0.333333333333333	0.333333333333333	-1	1.33333333333333	-2	-2	-3	-1	-2	Control	[30,40[	Male	[25K,50K[	mid	Other	White	38.0231197197088	5	-2	0.5	1	-2	2	1	0.000361968520790085
70	-2	1.33333333333333	1.33333333333333	-2.66666666666667	3	-1	-1	-1	-1	2	Conscious	[30,40[	Female	[0,25K[	mid	Other	Other	37.9295721860498	2	-1	2	2	-1	1	1	0.000539357163860392
71	1.33333333333333	3	2	-2.33333333333333	1.33333333333333	0	1	1	-1	0	Conscious	[30,40[	Female	[0,25K[	mid	Other	White	37.8753390815766	1	-2	1	0	1	1	2	0.000539357163860392
72	0	0.333333333333333	0.333333333333333	-2	1.66666666666667	-3	-3	-3	-3	-2	Control	[30,40[	Female	[25K,50K[	high	Other	White	37.588897632685	2	-1	0	2	1	2	2	0.000397070133003293
73	-0.666666666666667	-0.666666666666667	2	-3	2	-3	-3	0	-3	1	Non-Conscious	[25,30[	Female	[25K,50K[	high	Other	White	37.49457498915	3	-2	-1	2	2	2	2	0.00030140317859617
74	-2.33333333333333	-1.33333333333333	-1	1.33333333333333	1.66666666666667	-3	-3	-3	-1	0	Non-Conscious	[40,Inf[	Male	[0,25K[	mid	Other	White	37.490166141764	3	-2	1	0	2	2	2	0.00254935003686576
75	3	1	2.66666666666667	-3	3	2	-1	0	-3	1	Conscious	[40,Inf[	Male	[25K,50K[	low	Other	White	37.3057023665068	4	-1	1	1	1	1	-2	0.00187680970243357
76	-3	0	-3	-3	3	-3	0	-3	-3	1	Conscious	[30,40[	Male	[50K,Inf[	low	Other	White	37.2962917993737	7	-3	1	1	3	1	3	0.000622674973665024
77	-0.666666666666667	1.66666666666667	2.33333333333333	0.666666666666667	3	-1	2	3	0	3	Non-Conscious	[30,40[	Male	[50K,Inf[	high	Other	White	37.1049932019513	1	-2	0	2	2	-1	1	0.000622674973665024
78	2	2	2	1.33333333333333	2	-1	-1	-1	-2	-2	Control	[40,Inf[	Female	[0,25K[	high	Other	Other	37.0996620885975	2	1	1	3	1	3	3	0.0020885973584926
79	-1.33333333333333	1.66666666666667	0.333333333333333	3	1.66666666666667	0	-2	-2	1	1	Control	[30,40[	Male	[25K,50K[	high	Other	White	36.9411374964615	2	0	-1	1	1	1	2	0.000361968520790085
80	3	1	3	-3	3	3	-1	1	-3	3	Non-Conscious	[30,40[	Female	[50K,Inf[	high	Latino	White	36.6095103787841	5	-1	3	3	3	3	3	0.000683058388810492
81	0.666666666666667	2	-3	3	3	-3	1	-3	1	2	Conscious	[30,40[	Female	[0,25K[	mid	Other	Other	36.6095103787841	4	1	1	2.5	2	3	2	0.000539357163860392
82	-0.666666666666667	2.66666666666667	2.33333333333333	1	3	2	1	0	3	1	Non-Conscious	[25,30[	Male	[25K,50K[	low	Other	White	36.5882850133047	1	-2	2	1	2	2	2	0.000198865381801526
83	0.333333333333333	1.66666666666667	1.33333333333333	2	2.66666666666667	-1	1	1	2	2	Control	[30,40[	Female	[0,25K[	mid	Latino	White	36.5800731601463	2	-1	2	2	-2	2	0	0.000539357163860392
84	3	1	3	3	3	3	-2	3	2	1	Non-Conscious	[30,40[	Female	[0,25K[	mid	Other	White	36.5800731601463	1	-2	-1	3	2	2	1	0.000539357163860392
85	2	3	3	1	2	1	2	1	0	1	Control	[30,40[	Male	[50K,Inf[	mid	Other	White	36.4914709068172	5	0	-1	2	3	1	3	0.000622674973665024
86	-3	-3	-3	-3	-3	-2	-2	-1	-2	-2	Control	[40,Inf[	Female	[0,25K[	high	Other	White	36.4666267628692	1	-3	2.5	2	3	-1	2	0.0020885973584926
87	-3	-3	-3	-3	-3	-2	-3	1	-3	-3	Non-Conscious	[30,40[	Male	[50K,Inf[	high	Other	White	36.3155478377072	5	-1	1	2.5	1	1	1	0.000622674973665024
88	1	-1	-1	1	2	1	-2	-2	1	1	Conscious	[40,Inf[	Female	[0,25K[	high	Other	Other	36.3155478377072	4	1	0	1	1	1	1	0.0020885973584926
89	2.66666666666667	1.33333333333333	2	3	1.66666666666667	0	-2	-2	1	-1	Conscious	[25,30[	Male	[50K,Inf[	mid	Latino	White	36.0460183810993	4	-3	0	3	3	3	3	0.000342097418045811
90	-0.666666666666667	1.33333333333333	1	-2.66666666666667	3	1	-2	-2	1	1	Conscious	[25,30[	Female	[50K,Inf[	high	Other	White	36.0226935646565	2	-1	1	3	1	1	2	0.000518487673694042
91	3	3	3	-0.333333333333333	3	1	1	1	1	0	Conscious	[25,30[	Female	[25K,50K[	low	Other	White	36.0226935646565	5	-3	-1.5	2	2	3	3	0.00030140317859617
92	1.66666666666667	2.33333333333333	1	2	3	2	0	0	2	1	Control	[30,40[	Male	[50K,Inf[	high	Other	White	35.9494743825134	2	-1	0	1	1	2	2	0.000622674973665024
93	-1	-0.333333333333333	0	2	1	-2	-1	-1	2	1	Control	[18,25[	Male	[0,25K[	high	Other	White	35.8708676601027	2	-1	-1	3	-1	1	2	0.000473252420511348
94	-1	1.33333333333333	2.33333333333333	-2	3	1	0	1	1	1	Non-Conscious	[25,30[	Male	[50K,Inf[	low	Other	Other	35.8237001812597	3	-1	0.5	3	3	1	2	0.000342097418045811
95	-3	0.666666666666667	-0.666666666666667	-3	2.33333333333333	-2	1	-2	2	1	Conscious	[25,30[	Male	[50K,Inf[	high	Other	White	35.7312319295919	6	0	-1.5	2.5	-2	2	2	0.000342097418045811
96	-3	-3	-3	-3	0.666666666666667	-3	-3	-3	-3	-1	Conscious	[40,Inf[	Female	[0,25K[	mid	Other	White	35.7108417522398	1	-3	1	1	3	-1	-3	0.0020885973584926
97	1.33333333333333	1	1.33333333333333	1	3	1	0	1	3	2	Conscious	[40,Inf[	Female	[0,25K[	low	Other	White	35.508535663536	2	1	1	3	3	2	1	0.0020885973584926
98	-1.33333333333333	0.333333333333333	0.666666666666667	-0.666666666666667	3	0	-3	1	2	1	Control	[30,40[	Male	[50K,Inf[	high	Other	White	35.4414117775936	3	-1	0	2	1	1	1	0.000622674973665024
99	0	-0.333333333333333	0	-0.666666666666667	2.33333333333333	-2	-3	-2	0	1	Control	[40,Inf[	Male	[0,25K[	mid	Other	White	35.261948610317	6	0	0	2	-3	0	1	0.00254935003686576
100	-0.666666666666667	0	0	-3	2	-2	-1	-2	-3	1	Non-Conscious	[40,Inf[	Female	[25K,50K[	high	Other	White	35.1877798482159	1	1	-1	-0.5	1	1	-1	0.00153760751964656
101	2.33333333333333	2	2.33333333333333	1.66666666666667	2.33333333333333	1	0	0	1	1	Control	[40,Inf[	Male	[50K,Inf[	high	Other	White	35.1534503069006	7	-2	-1	1	2	1	-1	0.00322857476524819
102	3	3	3	3	3	3	1	3	3	3	Non-Conscious	[40,Inf[	Male	[0,25K[	high	Other	White	35.1534503069006	1	-3	1.5	1	-1	3	3	0.00254935003686576
103	-3	-3	3	-3	3	-3	-3	3	-3	3	Control	[30,40[	Female	[50K,Inf[	mid	Other	White	34.9709929523665	5	0	3	3	3	3	3	0.000683058388810492
104	-2	-2	-3	-0.666666666666667	-2	-2	-3	-3	-2	2	Non-Conscious	[25,30[	Female	[50K,Inf[	high	Other	White	34.9709929523665	6	-3	1	3	-3	1	1	0.000518487673694042
105	1.66666666666667	-0.666666666666667	-1	-2	2	1	-2	-2	-1	2	Control	[40,Inf[	Female	[25K,50K[	low	Latino	White	34.8675365075388	3	-1	-1	1	2	2	0	0.00153760751964656
106	-3	2.33333333333333	2	-2.66666666666667	-3	-2	-2	-2	1	-3	Non-Conscious	[18,25[	Female	[25K,50K[	mid	Latino	White	34.8675365075388	4	0	-1	2	2	3	2	0.000610160126172568
107	-3	3	1	1	1	-3	2	0	0	0	Conscious	[25,30[	Male	[0,25K[	high	Other	White	34.8675365075388	3	-3	-1	-1	2	3	0	0.000270127263179463
108	-1.33333333333333	1	-3	-3	3	-3	0	-3	-3	3	Control	[30,40[	Male	[0,25K[	low	Other	Other	34.8444844350626	2	-2	1	3	1	3	-1	0.000491677158650617
109	1.66666666666667	1.33333333333333	0.666666666666667	3	3	1	1	-1	3	1	Control	[25,30[	Female	[50K,Inf[	mid	Other	Other	34.751069502139	1	0	0	1.5	3	2	0	0.000518487673694042
110	-1.66666666666667	3	3	-3	3	-1	-1	0	1	1	Conscious	[40,Inf[	Male	[50K,Inf[	high	Other	White	34.6655645831379	4	-2	-2	3	1	2	3	0.00322857476524819
111	3	0.666666666666667	1.66666666666667	-2.33333333333333	3	2	-2	-3	-3	3	Control	[25,30[	Female	[25K,50K[	high	Other	White	34.4564894966279	2	-2	1	-1	2	1	-3	0.00030140317859617
112	1.33333333333333	-2	-0.333333333333333	1.33333333333333	1.66666666666667	-2	-2	-2	1	-2	Control	[40,Inf[	Female	[50K,Inf[	high	Other	White	34.4564894966279	2	-2	1	1	2	2	-1	0.00264506349809989
113	0	0	0.666666666666667	-2.33333333333333	1.66666666666667	-3	-3	-3	1	-1	Control	[25,30[	Female	[50K,Inf[	high	Other	Other	34.4564894966279	3	-3	1	1	1	1	-2	0.000518487673694042
114	1	0	2.66666666666667	3	2.66666666666667	2	-3	1	3	2	Control	[18,25[	Male	[25K,50K[	low	Other	White	34.4360329536986	2	-2	1	2	-2	-1	2	0.000348404386087307
115	2.33333333333333	1.33333333333333	1	-2.33333333333333	0.666666666666667	3	1	-2	-3	1	Non-Conscious	[30,40[	Male	[50K,Inf[	high	Other	White	34.4360329536986	5	1	0	1	1	2	-1	0.000622674973665024
116	1	1	1	1	1.33333333333333	0	0	0	1	1	Control	[30,40[	Male	[50K,Inf[	high	Other	White	34.4087826232628	2	1	1	1	1	2	1	0.000622674973665024
117	2	1.66666666666667	1.33333333333333	1.66666666666667	3	3	2	2	2	3	Conscious	[40,Inf[	Male	[25K,50K[	high	Other	White	34.3722625223028	4	-2	-1	2.5	3	2	3	0.00187680970243357
118	-1	-2	1	-3	1.33333333333333	-2	-3	0	-3	2	Conscious	[40,Inf[	Male	[50K,Inf[	low	Other	White	34.3722625223028	5	-1	0.5	0	1	-1	1	0.00322857476524819
119	1.33333333333333	-3	-2.33333333333333	-0.333333333333333	1.66666666666667	1	-3	-3	-1	1	Conscious	[25,30[	Female	[25K,50K[	mid	Other	Other	34.3295413153326	5	-1	1	2	2	1	3	0.00030140317859617
120	-1	1	-1	-1	1	-1	1	-1	-1	1	Conscious	[30,40[	Female	[50K,Inf[	mid	Other	White	34.3295413153326	1	-1	0	2	-2	1	2	0.000683058388810492
121	-1.66666666666667	3	3	-2.33333333333333	3	-1	1	2	1	2	Conscious	[25,30[	Female	[25K,50K[	high	Other	Other	34.2173161848619	2	-2	1	1.5	1	2	-1	0.00030140317859617
122	-1	1	3	1.66666666666667	3	-2	0	3	2	3	Conscious	[40,Inf[	Female	[25K,50K[	low	Other	Other	34.188036831604	1	2	2	2	3	2	3	0.00153760751964656
123	1	0.666666666666667	1.33333333333333	-1	2.33333333333333	2	-1	-1	1	-1	Non-Conscious	[30,40[	Female	[25K,50K[	mid	Other	White	34.1769655761534	2	-1	1.5	1.5	1	3	1	0.000397070133003293
124	-3	-3	-2	-2	1.66666666666667	-3	-3	-3	-3	0	Conscious	[40,Inf[	Female	[50K,Inf[	mid	Other	White	34.0862078612451	6	-3	0.5	0	1	2	0	0.00264506349809989
125	0	-0.666666666666667	1	1	0.666666666666667	-2	-3	-2	0	-2	Control	[25,30[	Male	[50K,Inf[	mid	Other	White	34.038619550311	4	-1	1	1	1	2	2	0.000342097418045811
126	1	1	2	0.666666666666667	3	0	0	1	1	1	Control	[18,25[	Male	[50K,Inf[	high	Other	White	33.9646862868605	2	1	-1	2	1	2	1	0.000599341322439205
127	3	3	3	3	3	3	3	3	3	3	Conscious	[25,30[	Male	[25K,50K[	mid	Other	White	33.9646862868605	1	-3	3	3	2	3	3	0.000198865381801526
128	1	0.666666666666667	0.666666666666667	1	2	-1	-2	-2	1	1	Control	[25,30[	Female	[0,25K[	mid	Other	White	33.9479136022744	2	-2	1	0	1	1	0	0.000409408691498814
129	1	0.333333333333333	0.333333333333333	1	2	1	-2	-2	1	2	Control	[25,30[	Male	[50K,Inf[	high	Other	White	33.9057198176125	4	0	0	0	1	3	2	0.000342097418045811
130	-2	0.333333333333333	-0.666666666666667	-3	2	-2	-2	-2	-2	1	Conscious	[30,40[	Male	[25K,50K[	low	Other	White	33.9057198176125	3	-1	-1	2.5	-3	1	0	0.000361968520790085
131	0	0.333333333333333	0	-1.66666666666667	0.666666666666667	-1	-2	-3	0	-1	Conscious	[18,25[	Female	[25K,50K[	mid	Other	White	33.8365676731353	2	-1	0.5	3	0	3	2	0.000610160126172568
132	0.666666666666667	-0.666666666666667	3	0.333333333333333	1.66666666666667	1	-3	3	1	1	Control	[30,40[	Male	[0,25K[	mid	Other	White	33.7473122946246	7	2	0.5	1	3	1	0	0.000491677158650617
133	1	-2	0.666666666666667	-1	3	0	-3	1	2	2	Conscious	[25,30[	Female	[25K,50K[	high	Other	White	33.591074737705	4	-1	1	2	2	2	2	0.00030140317859617
134	3	1.66666666666667	3	3	3	2	-2	-1	2	1	Conscious	[25,30[	Female	[25K,50K[	low	Other	White	33.5167670558108	2	0	1.5	2	-1	3	1	0.00030140317859617
135	2	2.33333333333333	2	-2	2.33333333333333	1	1	-1	0	1	Non-Conscious	[30,40[	Male	[25K,50K[	low	Other	White	33.5056323237646	5	2	-1.5	2	1	-1	2	0.000361968520790085
136	0	1.33333333333333	0.666666666666667	-1.66666666666667	2	-2	1	1	1	1	Control	[30,40[	Male	[50K,Inf[	high	Other	White	33.4728350472372	1	-2	-1	2.5	-2	1	-1	0.000622674973665024
137	1.66666666666667	1.33333333333333	0.666666666666667	1	2.66666666666667	0	0	-1	-2	1	Non-Conscious	[25,30[	Male	[0,25K[	mid	Other	White	33.4728350472372	3	-1	-1	3	1	3	3	0.000270127263179463
138	2.33333333333333	2.33333333333333	0.666666666666667	-3	2	3	3	-1	-3	3	Conscious	[25,30[	Male	[50K,Inf[	high	Other	White	33.4728350472372	3	-1	-1.5	2	-1	1	2	0.000342097418045811
139	0	0.333333333333333	0.333333333333333	1	1.66666666666667	0	0	0	1	1	Conscious	[30,40[	Male	[25K,50K[	mid	Latino	White	33.4728350472372	1	-1	0	0	0	1	-1	0.000361968520790085
140	0	0.333333333333333	2	-3	1.66666666666667	-2	-3	-1	2	1	Control	[18,25[	Female	[25K,50K[	low	Other	White	33.4505149979158	3	-1	-1	2	3	1	1	0.000610160126172568
141	0.666666666666667	1.33333333333333	2	-2.33333333333333	2	0	0	-1	-1	0	Non-Conscious	[25,30[	Female	[25K,50K[	high	Other	White	33.4505149979158	2	0	0	1.5	1	2	1	0.00030140317859617
142	2.33333333333333	0	0.333333333333333	2.33333333333333	3	2	-2	-3	2	1	Conscious	[25,30[	Male	[50K,Inf[	high	Other	White	33.3632283005307	2	-2	1	1	-2	3	1	0.000342097418045811
143	3	3	3	3	3	2	3	2	3	3	Control	[30,40[	Female	[25K,50K[	high	Other	Other	33.2813730716219	5	0	1	2	3	2	-1	0.000397070133003293
144	3	-3	3	3	3	3	-3	3	3	3	Conscious	[40,Inf[	Female	[0,25K[	mid	Other	Other	33.2813730716219	7	3	3	3	3	3	3	0.0020885973584926
145	3	1	1	2.33333333333333	2	3	0	0	1	-1	Conscious	[25,30[	Male	[25K,50K[	high	Other	White	33.2276054212602	2	-2	1.5	2	3	2	2	0.000198865381801526
146	-0.333333333333333	2	2.66666666666667	-0.666666666666667	3	0	1	0	1	1	Conscious	[25,30[	Male	[25K,50K[	mid	Other	White	33.226323541494	4	-3	-1	3	1	-3	2	0.000198865381801526
147	3	2.33333333333333	2.66666666666667	0	3	2	0	-1	-3	1	Control	[18,25[	Female	[25K,50K[	mid	Latino	White	33.2035262422051	4	1	0	-1	2	2	0	0.000610160126172568
148	0.333333333333333	0.333333333333333	-1	-3	2.33333333333333	2	-2	-3	1	-1	Non-Conscious	[30,40[	Male	[50K,Inf[	high	Other	White	33.2027865944752	2	-2	1	1	-3	3	1	0.000622674973665024
149	1.33333333333333	2.33333333333333	3	-2.66666666666667	1.33333333333333	0	1	3	-3	1	Non-Conscious	[30,40[	Female	[25K,50K[	mid	Other	White	33.1251963083417	1	2	1.5	2	1	1	-1	0.000397070133003293
150	1	1.66666666666667	1.33333333333333	1.66666666666667	2.66666666666667	1	1	1	2	0	Control	[30,40[	Male	[50K,Inf[	high	Other	White	33.0011982472945	2	-2	1	1	1	1	0	0.000622674973665024
151	1.33333333333333	2.33333333333333	2.33333333333333	1	2.66666666666667	1	1	2	2	2	Non-Conscious	[30,40[	Male	[50K,Inf[	high	Other	White	33.0011982472945	2	0	1	1	1	2	1	0.000622674973665024
152	-2	-1	1	0.666666666666667	2	-1	-2	0	1	2	Non-Conscious	[30,40[	Male	[50K,Inf[	mid	Other	White	32.9964818439498	4	-2	1	2	1	2	1	0.000622674973665024
153	3	3	3	3	3	1	1	1	3	1	Conscious	[25,30[	Male	[25K,50K[	mid	Other	White	32.9831584789835	2	-1	0	1	2	2	1	0.000198865381801526
154	0	-1	0	0	0	0	-1	0	0	0	Control	[18,25[	Female	[25K,50K[	high	Other	White	32.9220658441317	4	0	0	0	1	1	0	0.000610160126172568
155	3	3	3	-3	3	3	3	3	-3	3	Conscious	[18,25[	Female	[0,25K[	mid	Latino	White	32.9220658441317	2	2	0.5	2	3	3	3	0.000828806318581525
156	-2	3	3	-3	3	1	2	-1	1	1	Non-Conscious	[25,30[	Male	[50K,Inf[	mid	Other	White	32.8207367834489	4	-2	-2	2	2	1	3	0.000342097418045811
157	1.33333333333333	-0.333333333333333	1	1	2.66666666666667	2	-1	1	-1	0	Control	[25,30[	Male	[50K,Inf[	high	Latino	Other	32.7754843170865	2	-1	1	1	2	2	1	0.000342097418045811
158	1.33333333333333	0	3	-1	0.666666666666667	1	-2	2	1	1	Control	[25,30[	Male	[0,25K[	mid	Other	Other	32.7754843170865	5	-3	1	1.5	2	3	1	0.000270127263179463
159	1	-0.666666666666667	1.66666666666667	-2.33333333333333	2.66666666666667	2	-3	-2	2	1	Non-Conscious	[30,40[	Female	[25K,50K[	low	Other	White	32.7754843170865	1	1	-1	2	1	1	3	0.000397070133003293
160	2.66666666666667	0.666666666666667	2.33333333333333	3	2	2	-1	1	3	1	Non-Conscious	[40,Inf[	Male	[25K,50K[	high	Other	White	32.7754843170865	4	-2	0.5	1.5	1	2	2	0.00187680970243357
161	-1.66666666666667	-1	1	1	1.66666666666667	-2	-3	-2	1	-1	Non-Conscious	[30,40[	Female	[50K,Inf[	low	Other	White	32.6902760206904	2	1	1	1	1	2	-1	0.000683058388810492
162	2	2.33333333333333	2	-3	1.66666666666667	1	0	0	-3	0	Non-Conscious	[30,40[	Female	[25K,50K[	high	Other	Other	32.613064249566	5	-1	0	1	-1	0	-2	0.000397070133003293
163	-1.66666666666667	0.666666666666667	-1.66666666666667	-2.33333333333333	2	-1	-1	-2	-1	2	Non-Conscious	[30,40[	Female	[50K,Inf[	mid	Other	White	32.613064249566	5	-1	-1	2	2	1	2	0.000683058388810492
164	-1	1.33333333333333	2.33333333333333	-3	2	-2	-3	-2	2	0	Control	[30,40[	Male	[50K,Inf[	high	Other	White	32.549491024908	4	-1	1	2	1	1	2	0.000622674973665024
165	2	-2	-2	-2	3	2	-1	-1	1	1	Conscious	[40,Inf[	Male	[0,25K[	high	Other	White	32.5382282252454	3	-2	1	-1	2	1	1	0.00254935003686576
166	-3	0	-3	-3	0.666666666666667	-3	-2	-2	1	1	Non-Conscious	[40,Inf[	Female	[50K,Inf[	high	Other	White	32.4879607961274	6	-1	-2	2	-3	1	2	0.00264506349809989
167	1	1	1	1	1	-1	-1	-1	1	-1	Conscious	[30,40[	Male	[25K,50K[	high	Other	White	32.4493387448313	4	0	0	1.5	1	2	2	0.000361968520790085
168	-3	0.333333333333333	-2	2	1	-2	0	-2	2	1	Non-Conscious	[30,40[	Male	[25K,50K[	high	Other	White	32.3568904862991	2	-2	2.5	1.5	0	2	-2	0.000361968520790085
169	-2	0.666666666666667	0.666666666666667	2	0	2	0	-2	2	-2	Non-Conscious	[40,Inf[	Male	[0,25K[	high	Other	White	32.2837808940924	1	-2	0	-2	-2	1	1	0.00254935003686576
170	-3	3	-3	-2.33333333333333	3	-2	0	-3	0	1	Control	[40,Inf[	Female	[50K,Inf[	low	Other	White	32.2804869668509	5	-2	-3	3	-3	1	3	0.00264506349809989
171	2	1	2	-2	1	2	-1	2	-2	1	Non-Conscious	[30,40[	Male	[50K,Inf[	high	Other	White	32.2804869668509	3	2	1	3	-2	1	3	0.000622674973665024
172	1.66666666666667	1	1.33333333333333	-2.33333333333333	2	1	0	0	-2	1	Non-Conscious	[25,30[	Male	[25K,50K[	high	Other	White	32.2804869668509	4	-1	1	1	1	3	1	0.000198865381801526
173	3	2.33333333333333	3	3	2.33333333333333	1	-1	1	2	-1	Conscious	[30,40[	Female	[0,25K[	high	Other	Other	32.2804869668509	6	-1	2	2	3	2	3	0.000539357163860392
174	-1.33333333333333	2.33333333333333	2.33333333333333	-1.66666666666667	2.33333333333333	-3	-1	-2	-3	1	Conscious	[25,30[	Female	[50K,Inf[	high	Other	White	32.2804869668509	2	-2	0	1	2	1	1	0.000518487673694042
175	2.66666666666667	0.666666666666667	2.33333333333333	2	3	-1	-1	-3	2	1	Conscious	[30,40[	Female	[25K,50K[	low	Other	White	32.2804869668509	4	-3	1	1	3	3	3	0.000397070133003293
176	2	2.33333333333333	2.33333333333333	2	2.66666666666667	3	1	1	2	1	Conscious	[40,Inf[	Female	[50K,Inf[	low	Other	Other	32.2804869668509	2	-1	1	1	-2	1	1	0.00264506349809989
177	2.66666666666667	3	2.33333333333333	1.66666666666667	3	1	-2	-3	-1	2	Conscious	[25,30[	Male	[25K,50K[	high	Other	White	32.2564554408887	1	-3	1	2	1	3	1	0.000198865381801526
178	-3	-3	-3	-3	-3	0	0	0	1	-1	Conscious	[40,Inf[	Male	[50K,Inf[	high	Other	White	32.2564554408887	6	-3	-1	1	-1	-1	1	0.00322857476524819
179	-1.66666666666667	0.666666666666667	0.333333333333333	-2	-2	-2	-1	-2	-2	-2	Control	[40,Inf[	Female	[50K,Inf[	mid	Other	White	32.2394958722898	6	-2	1	1	-2	-1	1	0.00264506349809989
180	-3	-3	-3	-3	-3	-3	-3	-3	-3	-3	Control	[40,Inf[	Male	[50K,Inf[	low	Other	White	32.1426223870966	3	2	-3	3	-3	-3	3	0.00322857476524819
181	-1.33333333333333	1	2.33333333333333	-3	2.33333333333333	-1	-1	2	1	1	Conscious	[25,30[	Female	[25K,50K[	mid	Other	White	32.1208629517501	4	-2	3	-1	3	2	3	0.00030140317859617
182	0.666666666666667	-3	-3	-3	1.66666666666667	-1	-3	-3	-3	2	Control	[30,40[	Male	[25K,50K[	mid	Other	White	32.097744984387	4	-2	0.5	2	2	-1	1	0.000361968520790085
183	1	1.66666666666667	0.333333333333333	1	0.666666666666667	0	1	-2	-1	-2	Conscious	[25,30[	Male	[50K,Inf[	high	Other	White	32.097744984387	5	-2	-1	1	2	2	1	0.000342097418045811
184	-0.333333333333333	0.666666666666667	1.66666666666667	0.333333333333333	1.33333333333333	-2	-1	-2	-1	-2	Non-Conscious	[30,40[	Male	[25K,50K[	low	Other	Other	32.0781335869357	5	-1	-1	1.5	2	1	2	0.000361968520790085
185	2	2	3	2.66666666666667	3	2	2	1	2	1	Non-Conscious	[30,40[	Male	[25K,50K[	high	Other	White	32.0781335869357	2	-2	0	2	2	2	1	0.000361968520790085
186	-3	2.33333333333333	1	-3	2	0	3	-1	1	1	Control	[25,30[	Male	[25K,50K[	mid	Other	White	32.0449431489075	4	-2	1	-1	1	1	0	0.000198865381801526
187	-2	-1.66666666666667	2	-3	2	-2	-3	0	-2	1	Conscious	[25,30[	Female	[25K,50K[	high	Other	White	31.9300370434651	6	-3	-2	3	-2	1	1	0.00030140317859617
188	-2	-2.33333333333333	1.66666666666667	1	3	0	-3	1	2	2	Control	[40,Inf[	Male	[0,25K[	mid	Other	White	31.885215697869	3	-2	2	1	1	2	-1	0.00254935003686576
189	1.33333333333333	0	-1.33333333333333	-1.33333333333333	0.666666666666667	0	0	-3	-3	0	Non-Conscious	[30,40[	Female	[25K,50K[	low	Other	Other	31.885215697869	5	-2	-2.5	2	1	0	2	0.000397070133003293
190	0	0	0	0	0	0	0	0	0	0	Conscious	[40,Inf[	Female	[0,25K[	high	Other	White	31.885215697869	3	0	1	1	1	1	1	0.0020885973584926
191	1	-1	0	-1	3	2	-2	-1	1	3	Non-Conscious	[40,Inf[	Male	[50K,Inf[	low	Other	White	31.8713766285557	5	1	-1	-1	1	1	1	0.00322857476524819
192	2	2	2	2	2	1	2	1	2	2	Control	[40,Inf[	Female	[25K,50K[	high	Other	Other	31.8246636493273	2	1	1	2	2	2	0	0.00153760751964656
193	3	1	2.33333333333333	3	3	2	-1	1	1	1	Non-Conscious	[30,40[	Male	[25K,50K[	high	Other	White	31.6597231488452	1	-1	2	0	2	1	1	0.000361968520790085
194	-3	1	-2	-3	-1	-2	1	-1	0	-1	Conscious	[40,Inf[	Male	[0,25K[	mid	Other	White	31.6173044180408	5	-3	-1	3	-3	-1	2	0.00254935003686576
195	-3	0	2.66666666666667	-3	3	-3	0	1	-3	3	Control	[25,30[	Male	[50K,Inf[	low	Other	White	31.4240658840569	4	-3	-0.5	1	0	2	3	0.000342097418045811
196	-0.333333333333333	-0.333333333333333	-0.333333333333333	1	1.33333333333333	-2	-3	-3	-1	-1	Non-Conscious	[40,Inf[	Male	[25K,50K[	high	Other	White	31.4043981273558	2	-1	1	2	-1	1	2	0.00187680970243357
197	-3	-2.33333333333333	1	-3	2	-3	0	0	-1	1	Control	[40,Inf[	Male	[50K,Inf[	high	Other	White	31.3807828567849	6	-2	0	1	-1	-1	1	0.00322857476524819
198	-0.666666666666667	0.666666666666667	0.666666666666667	-2	1	-2	-1	0	-2	1	Control	[40,Inf[	Female	[0,25K[	mid	Other	White	31.3537954362379	4	-2	0	0	0	1	1	0.0020885973584926
199	3	3	1	3	-2	1	3	-1	3	-3	Control	[30,40[	Female	[50K,Inf[	high	Other	White	31.3240813605708	1	-1	-1	1	2	3	3	0.000683058388810492
200	0.333333333333333	-2	0.333333333333333	-3	1.66666666666667	0	-2	0	-3	1	Control	[40,Inf[	Female	[25K,50K[	low	Other	White	31.3240813605708	7	0	1	1	0	2	2	0.00153760751964656
201	-0.333333333333333	1.33333333333333	1	1	2	-2	-1	0	1	0	Non-Conscious	[40,Inf[	Male	[50K,Inf[	high	Other	White	31.3240813605708	6	-2	1	1	-1	1	0	0.00322857476524819
202	-1	2	1	1	1.33333333333333	0	1	-1	1	-2	Control	[40,Inf[	Female	[50K,Inf[	high	Other	White	31.3120723578454	2	-1	0.5	1	1	1	-1	0.00264506349809989
203	0	0	0	0	0	0	0	0	0	0	Control	[25,30[	Male	[50K,Inf[	high	Other	Other	31.2793965996095	3	0	0	0	0	0	0	0.000342097418045811
204	0	3	2.33333333333333	-2.33333333333333	1.33333333333333	-2	3	0	-2	0	Non-Conscious	[30,40[	Female	[25K,50K[	mid	Latino	Other	31.2475113839117	4	-2	2	-0.5	2	1	3	0.000397070133003293
205	2.66666666666667	3	2	2.33333333333333	3	0	1	-3	-1	1	Control	[18,25[	Male	[0,25K[	high	Other	White	31.1932622322035	3	-2	0	1.5	1	3	2	0.000473252420511348
206	-3	-3	-1.66666666666667	0.333333333333333	3	-2	-3	-2	-1	1	Control	[40,Inf[	Male	[25K,50K[	mid	Other	White	31.1932622322035	3	1	1	2	0	2	1	0.00187680970243357
207	-2.66666666666667	-2.66666666666667	-2	-3	3	-3	-3	-3	-3	1	Control	[40,Inf[	Female	[50K,Inf[	high	Other	White	31.1761316884633	2	-1	-2	3	-1	1	3	0.00264506349809989
208	2	0	2	3	3	-2	-3	-3	3	1	Non-Conscious	[40,Inf[	Female	[25K,50K[	low	Other	Other	31.1761316884633	3	-1	2	-2	-1	3	1	0.00153760751964656
209	3	-2	3	1	3	2	-2	1	2	2	Non-Conscious	[40,Inf[	Male	[0,25K[	low	Other	White	31.1697980662397	5	1	1	2	1	2	1	0.00254935003686576
210	1.66666666666667	1.33333333333333	1.33333333333333	2.66666666666667	2.33333333333333	-1	-1	-2	3	1	Non-Conscious	[25,30[	Male	[25K,50K[	high	Latino	White	31.1697980662397	2	-1	1	2	1	1	1	0.000198865381801526
211	0.333333333333333	-2	3	-3	2.66666666666667	-1	-2	-1	-3	1	Control	[40,Inf[	Female	[0,25K[	high	Other	White	31.167460953768	3	1	-1	1	1	1	1	0.0020885973584926
212	2	3	-1.33333333333333	-3	2	2	3	-3	-3	2	Control	[25,30[	Female	[0,25K[	mid	Other	Other	30.8965871837994	3	-2	1	1	2	2	1	0.000409408691498814
213	-1	2	1.33333333333333	1	3	-3	-1	-3	-2	3	Non-Conscious	[40,Inf[	Female	[25K,50K[	high	Other	Other	30.8965871837994	3	-1	1	2	0	3	-3	0.00153760751964656
214	-0.333333333333333	1	1	-1.33333333333333	2.33333333333333	1	0	-1	1	1	Conscious	[30,40[	Male	[50K,Inf[	high	Other	White	30.8489461876883	2	-2	-1	2	1	2	2	0.000622674973665024
215	0.333333333333333	-0.333333333333333	1	3	2.33333333333333	0	-3	-3	1	-1	Conscious	[40,Inf[	Male	[50K,Inf[	high	Other	White	30.8489461876883	2	-1	1	1	0	1	1	0.00322857476524819
216	-3	-3	-3	3	3	-3	-3	-3	3	3	Control	[40,Inf[	Male	[25K,50K[	mid	Other	White	30.8138351850115	1	1	1	2.5	-3	3	3	0.00187680970243357
217	1.33333333333333	-0.666666666666667	-0.333333333333333	1.33333333333333	-1.33333333333333	1	0	-1	1	-1	Control	[30,40[	Male	[0,25K[	high	Other	White	30.8138351850115	4	-1	0.5	-0.5	0	1	1	0.000491677158650617
218	2	3	3	0.666666666666667	3	1	2	1	-1	1	Non-Conscious	[30,40[	Male	[25K,50K[	high	Other	White	30.8138351850115	6	-1	0	1	1	3	3	0.000361968520790085
219	-1	1	-1	2.33333333333333	1.33333333333333	-1	0	-1	2	0	Conscious	[18,25[	Male	[25K,50K[	mid	Other	White	30.8138351850115	5	-3	0	2	1	1	2	0.000348404386087307
220	2	-2.66666666666667	0	3	1.33333333333333	-2	-3	-3	3	2	Conscious	[40,Inf[	Male	[50K,Inf[	high	Other	White	30.8138351850115	5	-2	-2	2	-3	2	-2	0.00322857476524819
221	0	0	0	-2	2	0	0	0	-2	0	Non-Conscious	[18,25[	Female	[50K,Inf[	high	Other	Other	30.7852700912502	3	0	1	0	1	2	0	0.00104962564055752
222	-2	0.333333333333333	0.333333333333333	-1	0.666666666666667	0	0	0	0	0	Non-Conscious	[30,40[	Male	[0,25K[	low	Other	White	30.6834321266341	4	-3	0	3	1	-1	-1	0.000491677158650617
223	0.666666666666667	0	2.33333333333333	-3	1.33333333333333	-2	-1	2	-3	1	Conscious	[25,30[	Male	[50K,Inf[	mid	Latino	Other	30.6834321266341	2	1	1	2.5	-1	2	1	0.000342097418045811
224	1.33333333333333	-0.333333333333333	1.66666666666667	-2	1	0	-2	1	-1	1	Conscious	[25,30[	Male	[50K,Inf[	mid	Other	White	30.6834321266341	2	1	-0.5	0.5	0	-2	-1	0.000342097418045811
225	1	-1.66666666666667	1	0.333333333333333	0.333333333333333	1	-3	0	-1	-1	Conscious	[40,Inf[	Female	[50K,Inf[	high	Other	White	30.6834321266341	2	-1	1	0	1	1	-2	0.00264506349809989
226	1.33333333333333	0	1.33333333333333	0	1.66666666666667	1	0	1	0	3	Control	[30,40[	Female	[25K,50K[	high	Other	White	30.6664626185083	2	1	2	1	2	2	1	0.000397070133003293
227	1.66666666666667	1.33333333333333	1	1	1.66666666666667	1	0	0	0	1	Non-Conscious	[18,25[	Female	[25K,50K[	mid	Other	Other	30.6664626185083	3	-1	2	0.5	2	3	3	0.000610160126172568
228	3	3	3	-1.33333333333333	1.66666666666667	3	3	1	-1	-3	Control	[30,40[	Female	[25K,50K[	mid	Latino	White	30.6452350873964	2	-1	1	2	1	3	3	0.000397070133003293
229	3	-2.33333333333333	1.66666666666667	-3	-0.333333333333333	1	-3	1	-2	0	Non-Conscious	[30,40[	Female	[0,25K[	mid	Other	White	30.6092929304913	6	-2	-2	3	-2	1	1	0.000539357163860392
230	0	3	-1	-3	3	0	3	-3	-3	3	Conscious	[30,40[	Male	[0,25K[	low	Other	White	30.5682176581745	2	2	-1	1.5	3	1	2	0.000491677158650617
231	-1.33333333333333	-1	-0.666666666666667	3	1.66666666666667	-3	-3	-3	3	-3	Control	[25,30[	Male	[25K,50K[	high	Other	White	30.543961980604	5	-3	1	1.5	1	3	1	0.000198865381801526
232	1	-0.333333333333333	-0.333333333333333	-2	2	2	-3	-3	-2	2	Conscious	[30,40[	Male	[50K,Inf[	high	Other	White	30.543961980604	2	1	-1	1	-1	-1	2	0.000622674973665024
233	3	3	2	-3	3	3	3	3	-3	2	Non-Conscious	[25,30[	Female	[50K,Inf[	mid	Other	White	30.5409793265566	1	-2	1	3	3	1	2	0.000518487673694042
234	-3	-2	-1	-0.666666666666667	1.66666666666667	-2	-3	-3	-2	-1	Control	[40,Inf[	Male	[50K,Inf[	high	Other	White	30.5151478358512	2	0	-1	1	-2	-2	1	0.00322857476524819
235	-3	2	1.33333333333333	-1.33333333333333	0.666666666666667	-3	2	-1	2	2	Non-Conscious	[18,25[	Female	[0,25K[	high	Other	Other	30.5132558929015	1	-2	-2	-1.5	2	2	-2	0.000828806318581525
236	0.333333333333333	0	-2	1	0.666666666666667	-2	-3	-3	1	1	Conscious	[30,40[	Female	[50K,Inf[	low	Latino	White	30.452456360534	3	-3	1.5	2	1	3	3	0.000683058388810492
237	1	3	3	-3	3	2	0	1	1	1	Conscious	[30,40[	Female	[25K,50K[	mid	Other	White	30.452456360534	2	-2	1	1	3	1	2	0.000397070133003293
238	1.33333333333333	0.333333333333333	0.333333333333333	-1.66666666666667	3	3	-1	-2	1	3	Control	[18,25[	Male	[25K,50K[	mid	Other	White	30.4306183404611	3	-2	0.5	1	2	3	1	0.000348404386087307
239	1	2.33333333333333	-0.333333333333333	1.66666666666667	3	1	1	2	1	1	Control	[40,Inf[	Female	[0,25K[	mid	Other	White	30.4095590890144	3	1	0	1	1	3	1	0.0020885973584926
240	3	1.33333333333333	2.66666666666667	-1	3	-2	-1	-3	-2	1	Control	[40,Inf[	Female	[25K,50K[	high	Other	White	30.4095590890144	5	-3	1	1	-3	2	-1	0.00153760751964656
241	-0.666666666666667	0.333333333333333	-0.333333333333333	1.66666666666667	3	-2	-2	-2	1	2	Non-Conscious	[40,Inf[	Female	[25K,50K[	mid	Other	White	30.4095590890144	2	1	0	1	2	1	0	0.00153760751964656
242	2	0	1	0.333333333333333	2.33333333333333	-2	-3	-3	-2	-2	Conscious	[25,30[	Male	[25K,50K[	mid	Other	White	30.3445058006648	3	-1	0	2	2	2	2	0.000198865381801526
243	2	0	3	-3	3	0	-1	1	-3	1	Control	[30,40[	Female	[25K,50K[	mid	Other	White	30.3436577488398	2	-1	1	1	2	1	1	0.000397070133003293
244	1.66666666666667	1.66666666666667	1	-1.33333333333333	0.333333333333333	2	2	1	-2	-1	Non-Conscious	[30,40[	Female	[25K,50K[	mid	Other	White	30.2953711478368	4	1	-1	1	3	2	-1	0.000397070133003293
245	-3	-1	1	-1.33333333333333	1.33333333333333	-3	-3	-3	-2	1	Control	[30,40[	Male	[0,25K[	mid	Other	White	30.2728725600278	5	-1	-3	3	3	3	3	0.000491677158650617
246	-0.666666666666667	-2.66666666666667	0.333333333333333	-0.666666666666667	0.666666666666667	0	-3	-2	-3	-3	Non-Conscious	[30,40[	Male	[0,25K[	high	Other	White	30.2728725600278	4	1	1	0	-2	-1	-2	0.000491677158650617
247	1	2.66666666666667	2.33333333333333	1	3	1	1	-2	-1	-1	Control	[25,30[	Female	[0,25K[	high	Other	White	30.2314004251766	1	-1	2	2	1	2	-2	0.000409408691498814
248	3	-3	3	3	3	3	-3	-1	2	1	Non-Conscious	[40,Inf[	Female	[25K,50K[	high	Other	Other	30.1822553140056	4	1	1	1	2	3	2	0.00153760751964656
249	3	3	3	1	3	2	0	2	1	1	Conscious	[30,40[	Female	[0,25K[	low	Other	White	30.1785603571207	4	1	1	2	2	1	1	0.000539357163860392
250	1	-1	0	2	1	1	-1	0	2	1	Conscious	[30,40[	Female	[50K,Inf[	high	Other	White	30.1785603571207	3	-1	0.5	2	0	1	2	0.000683058388810492
251	-3	-1.33333333333333	-2	-3	1.33333333333333	-2	-1	0	1	-1	Conscious	[25,30[	Male	[25K,50K[	high	Other	White	30.1718802853238	6	-3	-2.5	2.5	1	-2	2	0.000198865381801526
252	-1.33333333333333	-2.33333333333333	1.33333333333333	1.33333333333333	2.33333333333333	-2	-3	-1	3	0	Control	[18,25[	Male	[0,25K[	high	Other	White	30.1315288344862	5	-2	1	2	-1	3	2	0.000473252420511348
253	-2.66666666666667	-3	-2.66666666666667	0	1.33333333333333	-3	-3	-3	-2	1	Non-Conscious	[40,Inf[	Male	[0,25K[	high	Other	White	30.1315288344862	1	-1	0	2.5	-3	1	0	0.00254935003686576
254	1.33333333333333	-1.66666666666667	3	2.66666666666667	1.66666666666667	-1	-3	1	1	-2	Control	[40,Inf[	Female	[50K,Inf[	high	Other	White	30.1138148257652	3	-3	-1	2	1	2	-1	0.00264506349809989
255	-1.33333333333333	0.333333333333333	0.333333333333333	-3	2	-2	-2	-2	-3	1	Conscious	[40,Inf[	Female	[0,25K[	high	Other	White	30.1138148257652	5	1	-1	1	1	2	-1	0.0020885973584926
256	-0.666666666666667	2.33333333333333	2.66666666666667	3	1.33333333333333	-1	1	0	2	-2	Non-Conscious	[40,Inf[	Female	[25K,50K[	low	Other	White	30.0383486509161	7	-2	-1	1.5	3	-1	3	0.00153760751964656
257	3	3	3	-2	3	1	1	0	-2	1	Conscious	[40,Inf[	Female	[25K,50K[	high	Other	White	30.0383486509161	6	-3	-2	2	1	2	1	0.00153760751964656
258	2.66666666666667	0	0.333333333333333	-2.33333333333333	3	1	-3	-2	-3	2	Conscious	[30,40[	Female	[50K,Inf[	mid	Other	White	29.9860813964834	2	-1	1	3	3	2	3	0.000683058388810492
259	-3	-3	0	-3	1	-3	-3	-3	-3	-2	Control	[40,Inf[	Female	[25K,50K[	low	Other	White	29.9532357644597	4	-3	-1	3	-3	-3	1	0.00153760751964656
260	3	0.666666666666667	3	1.66666666666667	3	1	-2	3	1	3	Control	[18,25[	Female	NA	mid	Other	White	29.9532357644597	5	-2	1	3	3	3	3	0
261	0	0.666666666666667	0.333333333333333	-1.33333333333333	2	-1	1	1	0	2	Non-Conscious	[25,30[	Female	[0,25K[	high	Other	White	29.9532357644597	4	0	2.5	2.5	1	2	2	0.000409408691498814
262	-0.666666666666667	1	-1	-2	1	-1	0	-1	-2	1	Non-Conscious	[18,25[	Female	[0,25K[	high	Other	White	29.9532357644597	3	-3	-1	1	2	1	-1	0.000828806318581525
263	1.33333333333333	-0.666666666666667	-1	-3	2.66666666666667	1	-3	-3	-3	2	Conscious	[40,Inf[	Female	[25K,50K[	mid	Other	White	29.9532357644597	3	0	2	1.5	2	3	3	0.00153760751964656
264	2	2	2	-2	2	2	2	1	-2	1	Control	[30,40[	Female	[50K,Inf[	low	Other	White	29.8594504443371	3	2	0	2	0	1	1	0.000683058388810492
265	3	3	3	3	3	1	1	1	2	2	Control	[30,40[	Male	[25K,50K[	mid	Other	White	29.837033439499	5	-1	1	2	1	1	1	0.000361968520790085
266	-1	1.33333333333333	0.333333333333333	-0.333333333333333	0	-2	0	-2	2	-2	Non-Conscious	[30,40[	Male	[25K,50K[	high	Other	White	29.8220059736518	3	-1	0	1	-1	2	1	0.000361968520790085
267	3	3	-1	-3	3	2	1	-2	-1	2	Control	[40,Inf[	Male	[0,25K[	low	Other	White	29.8167752650011	2	-3	0	2	1	-1	1	0.00254935003686576
268	3	3	2	1	3	1	2	1	2	2	Conscious	[30,40[	Female	[25K,50K[	high	Latino	White	29.8127596255192	6	1	2	0.5	1	2	3	0.000397070133003293
269	3	2.33333333333333	2	-1	2	2	1	1	1	1	Conscious	[18,25[	Female	[0,25K[	mid	Other	White	29.7578772925423	2	-2	0	-1	3	1	1	0.000828806318581525
270	-0.666666666666667	-2	-0.333333333333333	-2	3	-1	-3	0	-1	1	Conscious	[30,40[	Female	[0,25K[	mid	Other	White	29.7578772925423	3	-2	-0.5	1	2	1	1	0.000539357163860392
271	-1.33333333333333	-1	-2	-2.66666666666667	2.66666666666667	-2	0	-2	-3	1	Non-Conscious	[30,40[	Female	[25K,50K[	high	Other	Other	29.6980480095028	3	-2	0.5	1.5	2	3	-1	0.000397070133003293
272	3	3	3	3	3	2	1	1	2	1	Conscious	[40,Inf[	Female	[0,25K[	high	Other	White	29.6950532377627	2	-2	-1	0.5	-1	3	2	0.0020885973584926
273	1	2	3	-0.666666666666667	2	0	0	0	-1	1	Control	[30,40[	Female	[25K,50K[	mid	Other	White	29.6848426310852	1	-2	1	1	0	2	1	0.000397070133003293
274	2	1.33333333333333	2.33333333333333	-3	-1.66666666666667	1	1	1	2	1	Non-Conscious	[30,40[	Male	[25K,50K[	mid	Other	White	29.6848426310852	4	1	-1	1	-2	1	1	0.000361968520790085
275	3	1.66666666666667	3	-1.33333333333333	3	1	-2	-3	2	1	Conscious	[18,25[	Female	[0,25K[	high	Other	Other	29.5823945641341	2	-1	2	1.5	-1	3	1	0.000828806318581525
276	-1.33333333333333	0.333333333333333	-1.33333333333333	-1.66666666666667	0.666666666666667	-1	-1	0	0	0	Control	[25,30[	Male	[50K,Inf[	mid	Other	White	29.529925385636	5	1	-1	1	-1	-1	1	0.000342097418045811
277	1	2.33333333333333	3	-0.333333333333333	2.66666666666667	2	1	1	1	0	Control	[30,40[	Male	[50K,Inf[	mid	Other	White	29.2887306663326	1	-1	1	0	2	2	1	0.000622674973665024
278	-2.33333333333333	1	0.333333333333333	-3	2	-1	-1	-1	-2	2	Control	[30,40[	Male	[50K,Inf[	mid	Other	White	29.2887306663326	3	-3	-2	2	1	-1	1	0.000622674973665024
279	2	1.33333333333333	1	-1	2	1	0	-2	-2	1	Conscious	[30,40[	Female	[25K,50K[	mid	Latino	White	29.264058528117	3	1	1	1	1	2	3	0.000397070133003293
280	2	1	0.666666666666667	1	2	2	0	-1	0	1	Conscious	[40,Inf[	Female	[50K,Inf[	high	Other	White	29.264058528117	5	-1	0	1	1	1	1	0.00264506349809989
281	0.333333333333333	1	2	-1.33333333333333	0.333333333333333	1	1	1	1	-1	Control	[30,40[	Female	[50K,Inf[	high	Other	White	29.2391647165147	2	1	0	2	1	1	2	0.000683058388810492
282	-2.33333333333333	0.666666666666667	1	-2.33333333333333	1.66666666666667	0	-2	-1	0	1	Control	[25,30[	Male	[25K,50K[	mid	Other	White	29.2391647165147	6	1	-1	2	-1	1	2	0.000198865381801526
283	-3	-3	-3	-3	-3	-3	-3	-3	-3	-3	Control	[30,40[	Female	[0,25K[	mid	Other	Other	29.2281143897133	4	0	2	3	-3	2	1	0.000539357163860392
284	0	0.666666666666667	-1.33333333333333	1.66666666666667	1	0	1	-1	2	1	Conscious	[25,30[	Male	[0,25K[	high	Other	White	29.2133936068426	4	-1	-0.5	1	2	1	1	0.000270127263179463
285	2	0	1	-1	2	0	-2	0	-1	0	Control	[40,Inf[	Female	[50K,Inf[	high	Other	White	29.1801101180327	6	-1	0	1	0	1	1	0.00264506349809989
286	2	1.33333333333333	2	-0.666666666666667	2.66666666666667	-2	-2	-1	-3	1	Control	[18,25[	Female	[50K,Inf[	low	Other	White	29.1801101180327	2	-1	-1	2.5	1	1	2	0.00104962564055752
287	-1.33333333333333	1.33333333333333	3	1.66666666666667	-0.666666666666667	-3	1	2	1	-3	Control	[18,25[	Female	[25K,50K[	mid	Other	White	29.1801101180327	1	-2	1	-1	3	2	1	0.000610160126172568
288	-2	-0.333333333333333	2.66666666666667	2	2	-2	-3	1	2	-1	Control	[30,40[	Female	[25K,50K[	mid	Other	White	29.1801101180327	2	-1	1	1	1	2	1	0.000397070133003293
289	0.666666666666667	1.33333333333333	1.66666666666667	1	1	-1	0	-1	1	1	Non-Conscious	[30,40[	Female	[0,25K[	low	Other	Other	29.1801101180327	2	-2	2	2.5	2	2	1	0.000539357163860392
290	-2.33333333333333	-2	-1.66666666666667	-3	1.66666666666667	0	-2	1	-2	0	Non-Conscious	[40,Inf[	Male	[25K,50K[	high	Other	White	29.1589190431467	6	-3	1	1	0	3	2	0.00187680970243357
291	2.33333333333333	-2.33333333333333	0	1	1	1	-3	-2	0	0	Control	[40,Inf[	Female	[50K,Inf[	mid	Other	White	29.0524382701658	4	1	0	2	0	1	2	0.00264506349809989
292	1	1.33333333333333	2.33333333333333	2	2	1	1	1	1	2	Control	[25,30[	Male	[50K,Inf[	mid	Other	White	29.0524382701658	3	1	-1	2	1	2	2	0.000342097418045811
293	2.66666666666667	-1	-0.333333333333333	-3	2.33333333333333	2	-3	-2	-1	2	Non-Conscious	[40,Inf[	Female	[50K,Inf[	high	Other	White	29.0524382701658	1	1	-1	3	-2	2	3	0.00264506349809989
294	3	2	3	3	3	3	2	3	3	3	Conscious	[40,Inf[	Female	[50K,Inf[	high	Other	Other	29.0524382701658	2	-2	0	0	3	3	-1	0.00264506349809989
295	1.66666666666667	-1.66666666666667	0.666666666666667	-3	-0.333333333333333	-2	-3	-3	-2	-2	Non-Conscious	[40,Inf[	Female	[25K,50K[	high	Other	Other	29.0509743025029	1	-1	-2	3	-2	1	3	0.00153760751964656
296	1.33333333333333	1.33333333333333	0	2	1	0	-1	-3	-1	-1	Control	[30,40[	Male	[50K,Inf[	high	Other	White	29.0251794615055	1	-1	0.5	1	1	2	2	0.000622674973665024
297	-0.333333333333333	1	1.66666666666667	-0.333333333333333	2.33333333333333	-2	1	0	-1	3	Control	[30,40[	Male	[50K,Inf[	mid	Latino	Other	29.0251794615055	6	-2	1	0.5	-3	1	0	0.000622674973665024
298	3	3	2.66666666666667	2.66666666666667	3	3	3	1	3	3	Control	[30,40[	Male	[50K,Inf[	high	Other	White	28.974775258528	2	1	2.5	2	1	3	1	0.000622674973665024
299	2	0	2	2	1	1	-2	-1	0	0	Non-Conscious	[25,30[	Female	[50K,Inf[	high	Other	White	28.974775258528	6	0	1	1	1	2	2	0.000518487673694042
300	-3	0.666666666666667	3	1.66666666666667	2.66666666666667	-3	-1	1	2	3	Control	[25,30[	Female	[25K,50K[	high	Other	White	28.8982577965156	6	-3	-1.5	2.5	-2	-3	1	0.00030140317859617
301	1	0.666666666666667	0	1	2.66666666666667	2	1	-2	1	2	Control	[18,25[	Male	[25K,50K[	mid	Other	White	28.8890811345637	2	-1	1	-2.5	1	0	1	0.000348404386087307
302	1	1	1	1	1	1	1	1	1	1	Control	[25,30[	Male	[0,25K[	high	Other	White	28.8890811345637	3	-1	1.5	1.5	1	1	2	0.000270127263179463
303	0.666666666666667	1.66666666666667	3	-3	1	-1	1	0	-3	-2	Non-Conscious	[18,25[	Male	[25K,50K[	high	Other	White	28.8890811345637	5	-3	1.5	-1.5	0	2	1	0.000348404386087307
304	3	2.33333333333333	2.66666666666667	-1	2	3	0	1	-2	1	Non-Conscious	[18,25[	Male	[50K,Inf[	high	Other	White	28.8890811345637	4	0	-1	2	-1	2	1	0.000599341322439205
305	-2	1.33333333333333	3	3	3	-3	0	0	2	1	Conscious	[30,40[	Female	[50K,Inf[	high	Other	White	28.8890811345637	6	-3	3	1	-3	3	1	0.000683058388810492
306	0.666666666666667	1.33333333333333	-0.666666666666667	-1.66666666666667	2.33333333333333	-1	-1	-3	1	1	Conscious	[18,25[	Male	[50K,Inf[	high	Other	White	28.8890811345637	3	1	-3	3	1	2	3	0.000599341322439205
307	-3	-2	-2	-2	1	-3	-2	-2	-2	0	Conscious	[30,40[	Male	[0,25K[	low	Other	White	28.8890811345637	2	1	-2	3	-3	1	2	0.000491677158650617
308	1	1	-1	1	2	1	1	1	1	1	Control	[40,Inf[	Male	[0,25K[	mid	Other	White	28.7477104731987	4	-3	0	0	1	1	1	0.00254935003686576
309	-3	1	1	-3	1	-3	-1	-1	-2	1	Control	[25,30[	Male	[0,25K[	low	Other	White	28.7477104731987	3	-1	1	1	-1	1	2	0.000270127263179463
310	1.66666666666667	1	1	1	3	-1	-2	-2	2	1	Conscious	[30,40[	Male	[50K,Inf[	high	Other	White	28.7477104731987	4	-3	0	2	3	1	1	0.000622674973665024
311	-1.33333333333333	-1	0	-3	1	-2	-2	-1	-3	0	Conscious	[30,40[	Male	[50K,Inf[	low	Other	Other	28.7477104731987	4	-2	1	-1	-2	-3	-3	0.000622674973665024
312	-2	-0.666666666666667	0.333333333333333	-3	3	-2	-2	-3	-1	3	Control	[40,Inf[	Male	[25K,50K[	mid	Other	White	28.6966941280821	4	-1	-2	2.5	1	-1	2	0.00187680970243357
313	1.33333333333333	1.33333333333333	0.666666666666667	1.66666666666667	0.333333333333333	2	0	-1	1	0	Control	[30,40[	Male	[25K,50K[	mid	Other	White	28.6966941280821	2	1	1	0.5	1	2	-1	0.000361968520790085
314	-2.33333333333333	-2.66666666666667	-1.66666666666667	-2	-1	1	-2	-3	1	-3	Control	[18,25[	Male	[0,25K[	mid	Other	White	28.6966941280821	4	-3	-1	1	1	-1	1	0.000473252420511348
315	2	3	3	2	3	-1	1	0	2	3	Non-Conscious	[25,30[	Female	[0,25K[	low	Other	White	28.6966941280821	1	1	1	1	0	3	-2	0.000409408691498814
316	-0.666666666666667	-0.666666666666667	-0.666666666666667	-3	2.33333333333333	1	-2	-1	1	2	Non-Conscious	[25,30[	Male	[25K,50K[	high	Other	White	28.6966941280821	4	-3	-2	3	-3	-1	-1	0.000198865381801526
317	-2.33333333333333	-2.33333333333333	-2.33333333333333	-2.33333333333333	-1	-1	-2	-3	-1	0	Conscious	[18,25[	Male	[50K,Inf[	low	Other	White	28.6966941280821	4	-1	0	1	1	1	1	0.000599341322439205
318	-0.666666666666667	2	2.33333333333333	-2.66666666666667	2	0	1	1	-2	2	Conscious	[25,30[	Female	[0,25K[	high	Other	White	28.6966941280821	3	-1	0	-0.5	2	2	0	0.000409408691498814
319	-3	-3	-3	-3	3	0	0	0	-3	3	Control	[40,Inf[	Female	[0,25K[	mid	Latino	White	28.6615344449223	4	-3	1.5	0	2	3	1	0.0020885973584926
320	0.666666666666667	-0.333333333333333	-1	2	1	0	-1	-2	2	2	Control	[25,30[	Male	[50K,Inf[	mid	Other	Other	28.6219808415948	3	1	0	1.5	0	1	1	0.000342097418045811
321	-3	-3	1	-3	3	1	-3	1	1	3	Non-Conscious	[30,40[	Male	[0,25K[	mid	Other	White	28.5913799361818	5	-1	-1	1	2	3	3	0.000491677158650617
322	2.66666666666667	-0.333333333333333	0.666666666666667	3	3	2	-3	-1	2	3	Non-Conscious	[30,40[	Male	[25K,50K[	mid	Other	Other	28.5849855436735	2	1	2.5	3	3	2	1	0.000361968520790085
323	1.66666666666667	-1	0.666666666666667	-0.333333333333333	3	0	-3	-1	-1	2	Control	[40,Inf[	Female	[50K,Inf[	high	Other	White	28.5049140381195	1	-1	0	2.5	-2	2	1	0.00264506349809989
324	-3	-0.333333333333333	0.666666666666667	-3	0.666666666666667	-3	-3	-2	-3	1	Conscious	[30,40[	Female	[25K,50K[	high	Other	Other	28.4935192917261	2	-3	0	2	-2	2	3	0.000397070133003293
325	-3	-3	-3	-3	0	-3	-3	-3	-3	1	Non-Conscious	[40,Inf[	Male	[0,25K[	high	Latino	White	28.4808046467945	7	-3	-1.5	1.5	-3	-2	2	0.00254935003686576
326	-2	0	-2	-2.33333333333333	2	-3	-2	-2	-3	-1	Non-Conscious	[30,40[	Male	[50K,Inf[	high	Other	White	28.4808046467945	6	-3	1	2	-1	-2	2	0.000622674973665024
327	3	1	1	-3	1.33333333333333	2	-3	-3	0	-2	Control	[30,40[	Male	[50K,Inf[	high	Other	White	28.3655162919258	6	-3	1	2	1	2	1	0.000622674973665024
328	-1	0.666666666666667	0.333333333333333	-3	3	2	-1	-3	1	1	Conscious	[30,40[	Female	[50K,Inf[	mid	Other	White	28.3424139536614	3	-2	1	2	1	1	3	0.000683058388810492
329	1.33333333333333	1	-0.333333333333333	-1	1	0	-1	-2	-2	-1	Conscious	[40,Inf[	Female	[25K,50K[	high	Other	White	28.3218715851494	2	-1	-1	2	2	2	1	0.00153760751964656
330	-2.66666666666667	-0.333333333333333	0.666666666666667	-2.66666666666667	-0.333333333333333	-3	-2	-2	-3	-1	Control	[40,Inf[	Female	[25K,50K[	high	Other	White	28.2891671108786	4	-3	0.5	2	-2	2	-1	0.00153760751964656
331	-1.33333333333333	-0.333333333333333	-1	-0.333333333333333	1.33333333333333	-1	-2	-3	-1	1	Non-Conscious	[30,40[	Female	[50K,Inf[	high	Other	White	28.2891671108786	4	-1	0	1	2	2	1	0.000683058388810492
332	0.333333333333333	2.33333333333333	1.66666666666667	-0.333333333333333	-2.33333333333333	2	2	1	2	1	Conscious	[18,25[	Male	[0,25K[	low	Other	White	28.2891671108786	5	0	0.5	2	-1	1	2	0.000473252420511348
333	-3	-3	-3	-3	3	0	0	0	1	1	Control	[30,40[	Male	[25K,50K[	high	Other	White	28.2460155862605	3	1	-1	2	1	1	2	0.000361968520790085
334	-3	-1	0.333333333333333	-2.66666666666667	3	-3	-2	-1	-1	3	Conscious	[30,40[	Male	[50K,Inf[	high	Other	White	28.2460155862605	3	-2	-1	0	-1	-2	1	0.000622674973665024
335	-1.33333333333333	-0.333333333333333	2	1	3	-1	-2	1	1	1	Conscious	[18,25[	Female	[50K,Inf[	high	Other	White	28.2454260959945	2	-1	1	1	1	2	2	0.00104962564055752
336	-3	-2.33333333333333	-2.66666666666667	3	2.66666666666667	-2	-3	-2	3	1	Control	[25,30[	Female	[25K,50K[	high	Other	Other	28.1916732245137	1	-3	0.5	-1.5	-2	2	-2	0.00030140317859617
337	-3	0	1	-3	-0.333333333333333	-3	0	1	-3	2	Conscious	[40,Inf[	Male	[25K,50K[	mid	Other	White	28.1916732245137	5	-1	3	2.5	1	1	3	0.00187680970243357
338	1.66666666666667	-0.666666666666667	-2	-3	3	2	-3	-3	-2	1	Conscious	[40,Inf[	Female	[50K,Inf[	high	Other	White	28.1916732245137	3	1	-1	1	1	0	-2	0.00264506349809989
339	-3	0.666666666666667	0	-1	-2.33333333333333	-3	-1	-1	-1	-2	Control	[25,30[	Male	[0,25K[	high	Other	Other	28.1729694980913	4	-1	0	1.5	-3	-1	2	0.000270127263179463
340	2	3	2.33333333333333	-2	3	1	1	0	2	1	Non-Conscious	[25,30[	Male	[50K,Inf[	high	Other	Other	28.1288421573383	3	0	1	2	2	2	3	0.000342097418045811
341	0.333333333333333	2	1	3	1	-2	2	-1	1	0	Non-Conscious	[30,40[	Female	[0,25K[	mid	Other	White	28.1288421573383	2	-1	-1	1	2	1	-1	0.000539357163860392
342	-0.333333333333333	0.333333333333333	2	3	1.33333333333333	-2	-3	0	0	1	Control	[40,Inf[	Male	[50K,Inf[	high	Other	White	28.1227602455205	5	0	1	1	1	2	0	0.00322857476524819
343	1.33333333333333	1.33333333333333	1.33333333333333	1	1	1	1	0	1	1	Control	[25,30[	Male	[25K,50K[	high	Other	White	28.1227602455205	4	0	-1	1	1	1	2	0.000198865381801526
344	1.33333333333333	1.33333333333333	1.66666666666667	1.33333333333333	2.33333333333333	-1	-2	-3	0	-1	Control	[30,40[	Female	[50K,Inf[	high	Other	White	28.0577843239282	2	2	1	1	2	2	-1	0.000683058388810492
345	-0.333333333333333	2	3	-3	1.33333333333333	0	-1	-2	1	0	Non-Conscious	[30,40[	Male	[25K,50K[	low	Other	White	28.0577843239282	4	-3	-1.5	3	1	-2	3	0.000361968520790085
346	2	0.666666666666667	2	1	3	2	-1	0	1	2	Non-Conscious	[30,40[	Male	[25K,50K[	high	Latino	Other	28.0577843239282	4	0	1	1	2	3	2	0.000361968520790085
347	-3	-3	-3	-3	2.33333333333333	1	-2	0	-1	0	Non-Conscious	[30,40[	Male	[50K,Inf[	high	Other	White	28.0577843239282	7	-2	2	3	1	3	3	0.000622674973665024
348	-3	-3	-3	3	2	-3	-3	-3	3	1	Non-Conscious	[40,Inf[	Male	[50K,Inf[	mid	Other	White	28.0577843239282	3	-1	-2.5	3	-3	2	1	0.00322857476524819
349	-3	0.333333333333333	-0.333333333333333	-3	1.66666666666667	-3	1	-2	0	2	Conscious	[30,40[	Male	[50K,Inf[	high	Other	White	28.0577843239282	2	-2	1	3	1	-2	1	0.000622674973665024
350	-1.33333333333333	-0.666666666666667	0	2	3	-3	-3	-3	1	0	Control	[30,40[	Male	[50K,Inf[	high	Other	White	27.9961688732242	2	-2	1.5	2.5	-3	2	2	0.000622674973665024
351	1.33333333333333	2.33333333333333	0.666666666666667	-2	1	1	0	0	-1	-1	Non-Conscious	[25,30[	Male	[50K,Inf[	mid	Other	White	27.9961688732242	3	-1	1	1	0	1	2	0.000342097418045811
352	0	1	0	3	2.33333333333333	-3	1	-3	3	0	Conscious	[25,30[	Female	[25K,50K[	high	Other	Other	27.9881337792406	2	1	2	2	2	3	3	0.00030140317859617
353	-1	0.333333333333333	2	1	2.33333333333333	-2	-3	1	2	1	Conscious	[18,25[	Male	[50K,Inf[	high	Other	White	27.969718390178	4	-3	1.5	0.5	-3	-3	2	0.000599341322439205
354	2.33333333333333	2	2.33333333333333	2	1.66666666666667	1	1	2	2	-1	Conscious	[30,40[	Female	[50K,Inf[	low	Other	White	27.9640453932883	4	1	-1	3	1	1	3	0.000683058388810492
355	1	0.333333333333333	1	0.666666666666667	0.333333333333333	1	1	0	1	0	Control	[30,40[	Male	[0,25K[	mid	Other	White	27.894029206031	4	0	1	1	1	1	1	0.000491677158650617
356	-2	2.33333333333333	2	1.33333333333333	2	3	-3	0	2	3	Non-Conscious	[25,30[	Male	[50K,Inf[	high	Other	White	27.894029206031	2	-1	1	1	0	2	1	0.000342097418045811
357	-0.666666666666667	0.666666666666667	0	-3	2.66666666666667	1	1	-3	-3	-3	Conscious	[18,25[	Male	[0,25K[	low	Other	White	27.894029206031	2	-3	1	2	0	3	-1	0.000473252420511348
358	-2.66666666666667	-3	-3	-3	2.33333333333333	-2	-3	-3	-3	0	Control	[30,40[	Male	[50K,Inf[	mid	Other	White	27.8026902504422	5	-3	0.5	2	-2	1	2	0.000622674973665024
359	2.33333333333333	1	-0.333333333333333	1.33333333333333	3	1	-3	-3	0	2	Non-Conscious	[25,30[	Female	[0,25K[	mid	Other	White	27.7899465148043	2	-3	-1	1	-2	1	2	0.000409408691498814
360	2	2.66666666666667	1.33333333333333	0.666666666666667	2.33333333333333	2	2	1	0	2	Conscious	[30,40[	Female	[50K,Inf[	mid	Other	White	27.7899465148043	2	1	-1	2	1	2	2	0.000683058388810492
361	0	2	0	-1.66666666666667	1.33333333333333	1	2	1	-1	2	Control	[25,30[	Male	[0,25K[	high	Other	Other	27.7624392257816	2	1	-1	1	2	1	-1	0.000270127263179463
362	3	2.33333333333333	3	-1	2.33333333333333	2	0	1	0	1	Control	[25,30[	Male	[50K,Inf[	mid	Other	White	27.7058531223461	6	1	-1	2	1	1	2	0.000342097418045811
363	3	0	3	-3	3	3	0	3	-3	3	Control	[30,40[	Male	[50K,Inf[	high	Latino	Other	27.7058531223461	3	1	1	1	-3	-3	2	0.000622674973665024
364	3	3	0.333333333333333	2.66666666666667	3	2	1	2	1	-2	Control	[18,25[	Male	[0,25K[	mid	Other	White	27.7058531223461	2	-3	1.5	2	1	2	2	0.000473252420511348
365	-3	-3	-3	-3	0.666666666666667	0	-1	-2	2	1	Control	[40,Inf[	Male	[50K,Inf[	mid	Latino	White	27.7058531223461	6	-2	-3	3	-2	-2	2	0.00322857476524819
366	3	3	3	3	3	3	3	3	3	3	Non-Conscious	[30,40[	Male	[50K,Inf[	high	Other	White	27.7058531223461	2	1	0.5	1.5	0	1	0	0.000622674973665024
367	-1.66666666666667	-0.666666666666667	0	-2	2	0	0	0	-2	2	Conscious	[30,40[	Male	[50K,Inf[	high	Other	Other	27.7058531223461	2	0	1	1	-1	2	1	0.000622674973665024
368	1	-1.33333333333333	1	-1.66666666666667	3	1	-3	0	0	1	Non-Conscious	[25,30[	Male	[50K,Inf[	high	Other	White	27.6726987710031	2	-1	1	2	1	1	0	0.000342097418045811
369	-3	-3	-3	-3	3	-3	-3	-3	-3	1	Conscious	[40,Inf[	Male	[25K,50K[	mid	Latino	Other	27.6726987710031	2	1	-1	3	1	3	3	0.00187680970243357
370	2.33333333333333	2.33333333333333	2.33333333333333	-3	3	-2	-2	-2	-3	3	Control	[30,40[	Male	[25K,50K[	high	Other	Other	27.6228000633779	2	2	2	-2	3	3	-2	0.000361968520790085
371	2	3	2	1	1.33333333333333	1	3	-1	2	1	Non-Conscious	[18,25[	Male	[50K,Inf[	mid	Other	White	27.6040606865728	6	-2	1	1.5	1	1	2	0.000599341322439205
372	-2.66666666666667	-0.333333333333333	-3	-3	1	-1	-1	-3	-2	-1	Control	[18,25[	Male	[25K,50K[	high	Other	White	27.4978100178423	3	-3	-1	1	1	-2	2	0.000348404386087307
373	3	2	2	-2.33333333333333	2.66666666666667	1	-3	0	-3	3	Non-Conscious	[25,30[	Male	[0,25K[	high	Other	Other	27.4978100178423	1	1	1.5	2.5	-3	1	-1	0.000270127263179463
374	-0.333333333333333	1	1	0.333333333333333	2.33333333333333	-3	0	-2	1	1	Non-Conscious	[25,30[	Male	[25K,50K[	high	Other	White	27.4978100178423	3	-1	1	0	1	2	-1	0.000198865381801526
375	-2	-2	0	-2	2	0	-2	-2	-1	1	Conscious	[40,Inf[	Male	[50K,Inf[	high	Other	White	27.4978100178423	3	-2	1	1	-2	-1	0	0.00322857476524819
376	2	3	2.66666666666667	3	2.66666666666667	-1	2	3	3	1	Control	[25,30[	Male	[25K,50K[	high	Other	White	27.4756697066352	2	1	1	1.5	2	2	-2	0.000198865381801526
377	-2.33333333333333	-3	-3	-3	-1.33333333333333	-3	-3	-3	-3	1	Control	[40,Inf[	Male	[50K,Inf[	mid	Other	White	27.4756187679406	6	-3	1	1	-1	-2	2	0.00322857476524819
378	3	3	3	-2.66666666666667	3	2	2	3	-3	1	Non-Conscious	[30,40[	Female	[25K,50K[	mid	Other	Other	27.4636330522661	5	-2	1	2	1	1	2	0.000397070133003293
379	0.666666666666667	1.33333333333333	1	-0.333333333333333	1	1	1	0	0	1	Conscious	[30,40[	Female	[25K,50K[	high	Other	White	27.4636330522661	2	-1	2	1	3	1	2	0.000397070133003293
380	-0.333333333333333	-3	-1.33333333333333	-1	2.33333333333333	-2	-3	1	-2	1	Conscious	[40,Inf[	Female	[25K,50K[	high	Other	White	27.4636330522661	2	-2	1	1	1	2	2	0.00153760751964656
381	3	1.66666666666667	3	3	3	1	0	1	1	1	Non-Conscious	[40,Inf[	Female	[50K,Inf[	high	Other	White	27.4571327840881	5	0	0	2	3	1	2	0.00264506349809989
382	1.66666666666667	0.666666666666667	1	2.66666666666667	3	0	-1	-1	1	3	Non-Conscious	[40,Inf[	Female	[50K,Inf[	high	Other	White	27.4571327840881	5	0	1.5	2	3	2	1	0.00264506349809989
383	3	1	1.33333333333333	-0.333333333333333	3	2	-2	-1	-1	2	Conscious	[30,40[	Female	[25K,50K[	mid	Other	White	27.4571327840881	2	-3	-1	1	1	2	-1	0.000397070133003293
384	0	2	2	-0.666666666666667	3	-1	-1	0	-1	3	Non-Conscious	[40,Inf[	Female	[50K,Inf[	low	Other	White	27.4567135176094	4	-1	-2	1.5	1	3	1	0.00264506349809989
385	1	-3	-2	1	2	1	-3	-2	2	1	Non-Conscious	[25,30[	Male	[25K,50K[	high	Other	White	27.4384139218233	5	-3	1	0	-2	1	2	0.000198865381801526
386	1	2	3	-3	2	-3	-3	-3	-3	-2	Control	[40,Inf[	Female	[0,25K[	high	Other	White	27.4085711904995	2	-1	0	0	-1	2	2	0.0020885973584926
387	2	1	2.66666666666667	-1	3	2	-2	1	-2	1	Control	[40,Inf[	Female	[25K,50K[	low	Other	White	27.3972066353163	3	-1	-1	2	1	2	-2	0.00153760751964656
388	-1.33333333333333	-1	-1	1	2	-3	-1	-1	1	3	Control	[25,30[	Male	[50K,Inf[	high	Other	Other	27.3686031801129	4	0	-1	1	-2	1	3	0.000342097418045811
389	3	2.33333333333333	3	3	3	2	0	1	2	1	Non-Conscious	[30,40[	Male	[50K,Inf[	high	Other	Other	27.3686031801129	2	1	2.5	3	0	3	3	0.000622674973665024
390	-1	1	2	-3	1.66666666666667	-2	-1	-1	-1	-2	Control	[25,30[	Female	[50K,Inf[	high	Other	White	27.3194215785617	3	1	1	2	1	1	2	0.000518487673694042
391	2.66666666666667	1	3	3	2	1	-3	3	3	-3	Non-Conscious	[18,25[	Male	[50K,Inf[	mid	Latino	White	27.3194215785617	1	-3	2	2	-3	3	3	0.000599341322439205
392	-3	-3	-3	-3	3	-3	-3	-3	-3	1	Conscious	[25,30[	Male	[50K,Inf[	high	Other	White	27.3194215785617	1	-2	-1	3	-3	2	1	0.000342097418045811
393	-0.666666666666667	1.66666666666667	1.66666666666667	-2	1.66666666666667	0	0	-2	-3	0	Control	[25,30[	Male	[50K,Inf[	mid	Other	White	27.261859421678	3	-1	0	1	2	0	-1	0.000342097418045811
394	-1	-1	0.333333333333333	-1.33333333333333	1	-1	-1	0	-1	0	Conscious	[40,Inf[	Male	[50K,Inf[	high	Other	White	27.261859421678	3	-2	-1	2	0	-1	1	0.00322857476524819
395	2	2	2	-2	2	2	2	2	-2	2	Conscious	[25,30[	Male	[25K,50K[	low	Other	Other	27.261859421678	5	0	0.5	1	2	0	1	0.000198865381801526
396	-1.66666666666667	-2	1.33333333333333	3	3	-3	-2	-1	2	-2	Conscious	[40,Inf[	Male	[25K,50K[	high	Other	White	27.261859421678	3	-1	1	-1	2	1	-1	0.00187680970243357
397	0.666666666666667	1.33333333333333	-0.666666666666667	-3	0	1	1	-2	-1	0	Non-Conscious	[25,30[	Male	[50K,Inf[	high	Other	White	27.1966784758803	5	-1	1	1	-1	1	1	0.000342097418045811
398	2	0.333333333333333	1.33333333333333	1	2.33333333333333	1	-3	-1	3	0	Conscious	[18,25[	Male	[50K,Inf[	high	Other	White	27.1966784758803	2	1	1	1	-3	1	1	0.000599341322439205
399	0.666666666666667	1	-0.666666666666667	-1.33333333333333	1.33333333333333	1	1	1	-2	2	Non-Conscious	[18,25[	Male	[25K,50K[	low	Other	White	27.12457585409	3	-1	-2	-2	-2	-1	-1	0.000348404386087307
400	0.666666666666667	1.66666666666667	3	-1	2	1	1	1	-2	0	Conscious	[18,25[	Female	[50K,Inf[	high	Other	White	27.12457585409	1	1	-1	1	-1	-1	-2	0.00104962564055752
401	1.66666666666667	0	1	-2	2	1	0	1	-2	2	Conscious	[25,30[	Male	[50K,Inf[	high	Other	White	27.12457585409	5	-2	1	1	2	-1	2	0.000342097418045811
402	-1.66666666666667	-2.33333333333333	-1.66666666666667	-0.333333333333333	1	-3	-3	-2	1	1	Control	[40,Inf[	Male	[50K,Inf[	high	Other	White	27.0461899527665	5	1	-1	1	-1	1	2	0.00322857476524819
403	-1.33333333333333	2.66666666666667	3	-1.33333333333333	3	-3	1	1	-3	2	Control	[30,40[	Female	[50K,Inf[	mid	Latino	White	27.0240764804151	2	2	-2	3	-2	-1	1	0.000683058388810492
404	-3	2	3	0.333333333333333	2.66666666666667	1	1	1	2	-1	Non-Conscious	[18,25[	Male	[50K,Inf[	mid	Other	White	27.0240764804151	3	-1	-0.5	2	-3	3	2	0.000599341322439205
405	1.66666666666667	1.66666666666667	1.66666666666667	0.666666666666667	3	-3	-2	-3	-3	-2	Control	[30,40[	Female	[25K,50K[	low	Other	White	27.0193141300016	3	-3	1	2.5	-1	3	3	0.000397070133003293
406	-1.66666666666667	0.333333333333333	-0.333333333333333	-3	2.66666666666667	-2	-1	-2	-2	2	Conscious	[40,Inf[	Female	[0,25K[	low	Other	White	27.0193141300016	5	-3	1	2	1	3	2	0.0020885973584926
407	1.66666666666667	-1	2	2.33333333333333	1.66666666666667	2	-3	3	2	1	Control	[25,30[	Male	[25K,50K[	high	Other	White	26.9621057868851	4	-3	1.5	3	1	1	1	0.000198865381801526
408	-1	0.666666666666667	0	-1	3	0	1	-2	1	2	Control	[30,40[	Male	[50K,Inf[	high	Other	White	26.9621057868851	2	-1	1	2	1	1	2	0.000622674973665024
409	0.666666666666667	0	-1	0.333333333333333	2	0	0	-2	1	1	Non-Conscious	[30,40[	Male	[0,25K[	high	Other	Other	26.9621057868851	2	1	1	0	-1	2	1	0.000491677158650617
410	-3	-3	-3	-3	3	-3	-3	-3	-3	-1	Conscious	[18,25[	Male	[0,25K[	mid	Other	White	26.9621057868851	4	-3	-1	3	-2	-2	1	0.000473252420511348
411	-2	0	-2	-2	1	-2	-2	-2	-2	0	Non-Conscious	[30,40[	Male	[25K,50K[	high	Other	White	26.872859790164	3	1	-1	1	1	1	2	0.000361968520790085
412	-1	0.333333333333333	0.666666666666667	0.333333333333333	3	-2	-2	-2	0	1	Control	[30,40[	Male	[25K,50K[	high	Other	Other	26.8099949743621	2	-2	1	2	0	1	1	0.000361968520790085
413	0	0.666666666666667	1.33333333333333	-1	3	-1	-3	-1	0	1	Control	[25,30[	Female	[0,25K[	high	Other	White	26.7915053226556	1	-1	0	-1	0	0	-1	0.000409408691498814
414	1.66666666666667	-2	2.33333333333333	2.66666666666667	3	-1	-3	1	2	3	Control	[40,Inf[	Female	[50K,Inf[	mid	Other	White	26.7820895632881	6	-2	-1	3	3	3	3	0.00264506349809989
415	-0.666666666666667	0.333333333333333	-2.33333333333333	-3	-0.666666666666667	-2	-3	-3	-3	-2	Non-Conscious	[40,Inf[	Male	[50K,Inf[	mid	Other	White	26.6879255391164	6	-3	1	2	-2	0	3	0.00322857476524819
416	-1	1.66666666666667	1.33333333333333	-2.66666666666667	0.333333333333333	-2	-1	0	0	-1	Conscious	[25,30[	Male	[50K,Inf[	high	Other	White	26.6808106562747	7	-2	-2	2	-2	-2	1	0.000342097418045811
417	0	0.333333333333333	0	-2	2.33333333333333	-2	-2	-3	2	1	Control	[30,40[	Female	[25K,50K[	high	Other	White	26.631401747652	3	-1	-2	2	1	1	1	0.000397070133003293
418	-3	-1	0	-3	3	-1	-1	-1	-2	2	Control	[40,Inf[	Female	[25K,50K[	high	Other	Other	26.631401747652	4	-3	-1	1	-2	1	-1	0.00153760751964656
419	-3	-3	-3	-3	3	0	-3	-3	-1	-1	Control	[25,30[	Female	[50K,Inf[	high	Other	White	26.631401747652	6	-3	0.5	2.5	-2	2	3	0.000518487673694042
420	2	-3	3	1.33333333333333	-3	2	-3	3	2	-3	Control	[18,25[	Female	[25K,50K[	low	Other	Other	26.6254691564852	2	1	1.5	3	3	1	2	0.000610160126172568
421	1.66666666666667	-3	2	-2	1.66666666666667	1	-3	1	-1	1	Control	[18,25[	Female	[25K,50K[	high	Other	White	26.6254691564852	6	-2	-0.5	2	1	1	1	0.000610160126172568
422	1	3	1.66666666666667	-0.666666666666667	3	2	3	1	2	0	Control	[25,30[	Male	[50K,Inf[	high	Latino	Other	26.6254691564852	3	1	-0.5	2	2	0	2	0.000342097418045811
423	0.333333333333333	1	1.33333333333333	0.333333333333333	1	0	0	0	1	0	Control	[25,30[	Male	[50K,Inf[	high	Other	Other	26.6254691564852	2	1	0	1	1	3	1	0.000342097418045811
424	1	-2.66666666666667	-1.33333333333333	1.33333333333333	1.66666666666667	1	-2	-2	1	2	Control	[25,30[	Male	[50K,Inf[	high	Other	White	26.6083642028876	1	-2	2	2	2	1	3	0.000342097418045811
425	-3	0.333333333333333	1	-3	3	-3	-2	1	-2	2	Non-Conscious	[30,40[	Male	[50K,Inf[	high	Other	White	26.6083642028876	5	-3	1	3	-3	-1	3	0.000622674973665024
426	2.33333333333333	0	-0.666666666666667	1	2.33333333333333	1	-1	-2	0	1	Non-Conscious	[30,40[	Male	[50K,Inf[	high	Other	White	26.6083642028876	4	-3	0	2	1	2	2	0.000622674973665024
427	2.33333333333333	-1.33333333333333	3	3	0	1	-2	1	1	-1	Non-Conscious	[18,25[	Male	[50K,Inf[	high	Latino	White	26.6083642028876	4	1	1.5	1.5	-2	1	0	0.000599341322439205
428	2.66666666666667	3	3	-0.333333333333333	3	2	1	1	0	2	Conscious	[18,25[	Female	[50K,Inf[	mid	Other	White	26.6083642028876	5	1	0	1	1	1	1	0.00104962564055752
429	3	-0.333333333333333	3	-2	2	2	-1	1	-1	0	Conscious	[30,40[	Female	[0,25K[	high	Other	White	26.6083642028876	3	-1	1	1	1	2	2	0.000539357163860392
430	1	1.66666666666667	2	-1	0	1	1	3	-2	0	Conscious	[40,Inf[	Female	[50K,Inf[	high	Other	White	26.6083642028876	6	0	2	1.5	2	2	3	0.00264506349809989
431	-1	0	1	0	2	-1	1	1	0	2	Conscious	[40,Inf[	Male	[0,25K[	high	Other	Other	26.6083642028876	1	1	0	1	-3	0	0	0.00254935003686576
432	-2.33333333333333	-1.33333333333333	1	-2	1.66666666666667	-3	-3	2	-1	3	Conscious	[25,30[	Male	[50K,Inf[	high	Other	White	26.6083642028876	2	-1	3	1	1	2	3	0.000342097418045811
433	-3	1	0.666666666666667	-1.33333333333333	3	-3	-2	-3	-3	-1	Control	[30,40[	Female	[50K,Inf[	high	Other	White	26.6053945193828	3	-2	-1	1	2	1	1	0.000683058388810492
434	2	1.33333333333333	2.33333333333333	2.33333333333333	1.66666666666667	1	1	1	1	1	Non-Conscious	[40,Inf[	Female	[25K,50K[	high	Other	White	26.6053945193828	3	-1	0	0.5	0	2	0	0.00153760751964656
435	3	3	3	-1	3	3	2	1	0	3	Conscious	[25,30[	Male	[25K,50K[	high	Other	White	26.5710130815575	7	-2	2	1	2	3	3	0.000198865381801526
436	0	-2	0.333333333333333	-1	2.66666666666667	0	-3	0	-1	2	Conscious	[30,40[	Female	[50K,Inf[	high	Other	White	26.5710130815575	2	-1	1	1	1	1	0	0.000683058388810492
437	-3	-1	-2	-3	1	-3	-1	-2	-3	1	Conscious	[30,40[	Female	[50K,Inf[	high	Other	White	26.5710130815575	6	-3	-1	1.5	1	-2	1	0.000683058388810492
438	-2	-2	0	-1	1	-3	-2	-1	-3	-2	Non-Conscious	[40,Inf[	Male	[25K,50K[	low	Other	White	26.544442068476	6	-3	-2.5	2.5	2	2	2	0.00187680970243357
439	0.666666666666667	0.666666666666667	0	-1.33333333333333	2	-1	-1	-2	-3	1	Conscious	[30,40[	Male	[25K,50K[	mid	Other	White	26.544442068476	6	-2	1	0	1	2	1	0.000361968520790085
440	-0.666666666666667	1	0.666666666666667	-3	3	-3	-3	-3	-3	1	Conscious	[40,Inf[	Male	[50K,Inf[	high	Other	White	26.544442068476	2	-1	2	3	-2	2	3	0.00322857476524819
441	-3	0.333333333333333	3	-3	3	-3	-2	1	0	1	Control	[18,25[	Male	[25K,50K[	high	Other	Other	26.5210110472435	2	-1	1	2	-3	1	3	0.000348404386087307
442	-1	0	0	-2	-1	-1	0	0	-2	-1	Non-Conscious	[30,40[	Female	[50K,Inf[	high	Other	White	26.5205530411061	4	1	1	2	-1	-1	1	0.000683058388810492
443	3	0.333333333333333	1	2.33333333333333	2.33333333333333	1	-3	-2	0	-1	Control	[40,Inf[	Male	[0,25K[	high	Other	White	26.4993277457295	1	-3	1	3	-3	3	1	0.00254935003686576
444	-3	0	-3	-3	3	-3	-3	-3	-3	-3	Non-Conscious	[40,Inf[	Male	[25K,50K[	low	Other	White	26.4993277457295	4	-3	-2	2	-3	1	-1	0.00187680970243357
445	-3	-3	-3	1	1	-3	-3	-3	1	1	Control	[30,40[	Male	[25K,50K[	mid	Other	White	26.4735164945414	4	-2	0	0	-2	0	0	0.000361968520790085
446	-2	0	1	1	3	-3	-2	-1	2	3	Conscious	[30,40[	Female	[50K,Inf[	high	Other	White	26.4563164074425	2	-1	0	0	1	1	1	0.000683058388810492
447	0.333333333333333	3	3	-1.66666666666667	1.33333333333333	2	3	1	-3	-1	Conscious	[30,40[	Female	[50K,Inf[	high	Other	White	26.4524753720295	4	-2	1	1	1	2	1	0.000683058388810492
448	1.33333333333333	0	1.33333333333333	3	3	1	-1	2	3	3	Control	[25,30[	Male	[25K,50K[	high	Other	White	26.4464614577377	2	-2	1	1	-1	2	3	0.000198865381801526
449	-2	-2	-2	1	0	-2	-2	-2	1	-1	Control	[40,Inf[	Male	[50K,Inf[	high	Other	White	26.4464614577377	3	-3	-0.5	0.5	-2	2	1	0.00322857476524819
450	-3	0	0	-3	0	-3	0	-1	-3	-3	Non-Conscious	[18,25[	Male	[0,25K[	low	Other	White	26.3865267831868	3	-2	0	3	-3	-3	3	0.000473252420511348
451	3	3	2.66666666666667	3	2.66666666666667	2	2	2	3	2	Non-Conscious	[30,40[	Female	[25K,50K[	high	Other	White	26.3650877301755	2	0	-1	2	1	1	2	0.000397070133003293
452	2	2.33333333333333	3	3	1.66666666666667	1	1	1	2	-1	Control	[30,40[	Male	[50K,Inf[	high	Other	White	26.3598575996993	3	0	1	1.5	1	1	2	0.000622674973665024
453	3	1.33333333333333	2	3	3	1	-3	-3	3	1	Non-Conscious	[25,30[	Male	[0,25K[	mid	Other	White	26.3201508871973	2	-3	0	2	1	3	1	0.000270127263179463
454	-3	1	2	-3	3	0	-3	0	-3	3	Conscious	[25,30[	Male	[25K,50K[	mid	Other	White	26.3201508871973	2	3	-3	3	-2	3	3	0.000198865381801526
455	-3	-3	-3	-3	-0.333333333333333	-3	-3	-3	0	-3	Non-Conscious	[40,Inf[	Male	[0,25K[	high	Other	White	26.3122283428795	7	-3	-1	3	-3	-1	3	0.00254935003686576
456	-3	1	-1	1	0.333333333333333	-3	1	-3	1	1	Conscious	[40,Inf[	Female	[25K,50K[	mid	Other	Other	26.3085968779835	2	-1	2	2	-1	3	3	0.00153760751964656
457	3	3	2.66666666666667	1	3	0	0	0	-2	2	Non-Conscious	[30,40[	Female	[0,25K[	high	Other	White	26.2620991062295	1	-1	1	1	1	2	-1	0.000539357163860392
458	-1	1.66666666666667	2	-3	2.66666666666667	2	-2	-3	1	-3	Control	[25,30[	Male	[25K,50K[	high	Other	White	26.2479095624858	3	-3	1.5	1.5	3	3	1	0.000198865381801526
459	-1.33333333333333	-2.66666666666667	0.333333333333333	2.33333333333333	2	-3	-3	-2	1	1	Conscious	[40,Inf[	Male	[50K,Inf[	high	Other	White	26.2203874536692	2	-2	-1	3	2	1	3	0.00322857476524819
460	-3	0.333333333333333	0	1.33333333333333	3	-3	-1	-2	0	1	Control	[40,Inf[	Male	[50K,Inf[	mid	Other	White	26.1703317727965	1	0	0.5	1	1	3	-2	0.00322857476524819
461	0.666666666666667	0	0	0.333333333333333	2	0	-3	-2	-1	2	Non-Conscious	[30,40[	Female	[50K,Inf[	mid	Latino	White	26.1471944431492	3	-1	0.5	2	3	1	1	0.000683058388810492
462	-3	-3	-3	-3	1	-3	-2	-2	-1	2	Non-Conscious	[30,40[	Male	[25K,50K[	mid	Other	White	26.1471944431492	4	-3	-2	2	-2	-1	2	0.000361968520790085
463	2	1.33333333333333	1	1	1.33333333333333	2	2	0	1	2	Non-Conscious	[30,40[	Male	[50K,Inf[	high	Other	Other	26.1357396350976	3	0	1.5	1	2	2	3	0.000622674973665024
464	3	3	0.666666666666667	-3	3	3	3	-1	-3	0	Control	[30,40[	Male	[50K,Inf[	high	Other	White	26.1229195169501	5	-2	1	2.5	-3	0	3	0.000622674973665024
465	2	1.33333333333333	2.33333333333333	-0.333333333333333	1.66666666666667	1	0	1	2	1	Control	[40,Inf[	Male	[50K,Inf[	high	Other	White	26.1139916565547	2	-1	0	0	1	2	1	0.00322857476524819
466	-1.66666666666667	-2	-2.66666666666667	2	3	-3	-2	-3	2	3	Conscious	[18,25[	Male	[25K,50K[	high	Other	White	26.1139916565547	3	-2	1	1.5	-1	-1	1	0.000348404386087307
467	2.33333333333333	1.66666666666667	2	3	3	1	0	0	3	2	Control	[40,Inf[	Male	[0,25K[	mid	Other	White	26.0879037528019	5	-3	3	2	2	3	2	0.00254935003686576
468	-3	-3	-3	-3	1	-3	-3	-3	-3	1	Non-Conscious	[40,Inf[	Male	[25K,50K[	high	Other	White	25.8481252256622	5	-1	-1.5	2.5	0	-1	1	0.00187680970243357
469	0.666666666666667	-0.666666666666667	-0.666666666666667	-0.333333333333333	1	1	-3	-2	-2	1	Non-Conscious	[18,25[	Male	[50K,Inf[	mid	Other	White	25.8481252256622	3	-2	0	0.5	0	0	2	0.000599341322439205
470	0.666666666666667	1.33333333333333	-1.33333333333333	0.333333333333333	1.33333333333333	-1	-1	-2	1	1	Non-Conscious	[18,25[	Male	[50K,Inf[	mid	Other	White	25.8481252256622	5	-1	-1	1.5	1	-2	1	0.000599341322439205
471	-3	-3	-3	-3	-3	-3	-3	-3	-3	-3	Conscious	[40,Inf[	Female	[50K,Inf[	high	Other	Other	25.8481252256622	6	-3	-1	2.5	-3	-3	2	0.00264506349809989
472	2.33333333333333	1.33333333333333	-0.666666666666667	-2.33333333333333	1	1	-1	-2	-1	2	Control	[25,30[	Male	[25K,50K[	mid	Other	White	25.8426960878286	3	-1	-1.5	2	-1	2	2	0.000198865381801526
473	-1.66666666666667	2.66666666666667	2.66666666666667	-3	3	0	0	1	0	2	Control	[40,Inf[	Female	[50K,Inf[	high	Other	White	25.8426960878286	5	-1	-1	3	1	-2	-1	0.00264506349809989
474	-3	0	0	-3	0	-3	-2	-3	-3	0	Control	[40,Inf[	Male	[25K,50K[	high	Other	White	25.8426960878286	7	-1	-1	1	-2	1	1	0.00187680970243357
475	-2	-2	1	1	3	-3	-2	1	1	2	Conscious	[40,Inf[	Female	[25K,50K[	mid	Other	White	25.8426960878286	1	2	0	1.5	-3	2	0	0.00153760751964656
476	3	3	3	3	3	2	2	3	1	3	Control	[30,40[	Female	[25K,50K[	high	Other	Other	25.8423671224709	4	0	1	2	2	0	2	0.000397070133003293
477	-1.33333333333333	1.33333333333333	-1	0.666666666666667	2.66666666666667	-3	0	-3	2	0	Control	[18,25[	Male	[0,25K[	low	Other	White	25.8423671224709	4	-1	1	2	-2	1	2	0.000473252420511348
478	-3	-3	-3	1	2.33333333333333	-3	-3	-3	0	1	Control	[40,Inf[	Male	[0,25K[	mid	Latino	White	25.8423671224709	3	-2	1	1	2	0	1	0.00254935003686576
479	0.333333333333333	0	1.66666666666667	-2.66666666666667	2.66666666666667	-1	-2	-2	1	1	Non-Conscious	[30,40[	Male	[50K,Inf[	high	Other	White	25.8423671224709	5	-2	1	2	-1	2	1	0.000622674973665024
480	3	2.33333333333333	3	3	3	3	1	1	-1	3	Conscious	[30,40[	Female	[50K,Inf[	high	Latino	White	25.8423671224709	3	3	0	1.5	3	3	-1	0.000683058388810492
481	1	1	1	-1.66666666666667	1.66666666666667	1	-2	-2	-3	-3	Control	[18,25[	Male	[0,25K[	high	Other	White	25.8270247152739	3	-2	1	2	1	1	3	0.000473252420511348
482	1	-3	-3	2	-1	0	-3	-3	3	-3	Control	[30,40[	Male	[25K,50K[	mid	Other	White	25.8270247152739	3	2	-1	3	-1	1	2	0.000361968520790085
483	-1.66666666666667	0.333333333333333	1.33333333333333	-3	2	-2	0	1	-3	1	Control	[25,30[	Male	[25K,50K[	low	Other	Other	25.8270247152739	4	0	0	2	-1	1	2	0.000198865381801526
484	2.33333333333333	2.33333333333333	3	1.33333333333333	3	2	1	1	2	1	Control	[30,40[	Male	[50K,Inf[	high	Other	White	25.8243895734807	1	-3	-2	3	-3	1	3	0.000622674973665024
485	0.666666666666667	1.33333333333333	2	-2.33333333333333	3	0	0	1	-2	2	Control	[30,40[	Female	[25K,50K[	mid	Other	White	25.8243895734807	1	-2	2	1	0	2	2	0.000397070133003293
486	2.66666666666667	2.33333333333333	2.33333333333333	0.333333333333333	3	2	2	3	-1	1	Non-Conscious	[25,30[	Female	[0,25K[	low	Other	White	25.8243895734807	2	-1	-1	1.5	1	1	3	0.000409408691498814
487	3	3	3	3	3	3	3	3	3	3	Conscious	[18,25[	Female	[25K,50K[	mid	Latino	White	25.8243895734807	1	-3	1	3	3	3	3	0.000610160126172568
488	-1	1	2	-2	2	-1	-1	1	1	2	Control	[30,40[	Male	[50K,Inf[	high	Other	Other	25.8019770155787	1	1	0.5	2.5	-1	1	1	0.000622674973665024
489	-1	0.666666666666667	0.333333333333333	0.333333333333333	1	1	-3	-1	-1	1	Control	[25,30[	Male	[50K,Inf[	high	Other	White	25.8019770155787	4	1	1	1	-1	1	2	0.000342097418045811
490	3	3	3	1.66666666666667	2	2	2	1	2	1	Non-Conscious	[18,25[	Male	[50K,Inf[	high	Other	White	25.8019770155787	5	-2	1	1	2	3	2	0.000599341322439205
491	0	1.33333333333333	1	1	2.66666666666667	-2	-1	-1	1	1	Conscious	[30,40[	Male	[50K,Inf[	mid	Other	White	25.8019770155787	5	-2	1	2	1	1	1	0.000622674973665024
492	-1	-0.333333333333333	0.666666666666667	-3	3	-3	-3	-1	0	1	Conscious	[25,30[	Male	[50K,Inf[	mid	Latino	White	25.8019770155787	2	0	0.5	0.5	0	2	0	0.000342097418045811
493	-1.66666666666667	0.333333333333333	3	0.333333333333333	3	0	-2	2	2	1	Control	[30,40[	Female	[25K,50K[	high	Other	White	25.793064130507	3	1	1	2	2	2	1	0.000397070133003293
494	3	1.33333333333333	0	2	1	2	1	-1	1	-1	Non-Conscious	[30,40[	Female	[50K,Inf[	high	Other	White	25.793064130507	5	-1	-1	2	1	1	3	0.000683058388810492
495	-1	1	1	-1.33333333333333	3	-3	-3	-3	-3	-2	Non-Conscious	[25,30[	Female	[0,25K[	high	Other	White	25.7791968917271	3	-3	1	2	-1	0	-1	0.000409408691498814
496	-3	3	2	-3	3	-3	3	3	-3	3	Control	[30,40[	Male	[25K,50K[	mid	Other	White	25.7683470613855	4	2	1	3	2	0	1	0.000361968520790085
497	2	0	3	2.33333333333333	3	1	-1	0	2	1	Conscious	[25,30[	Male	[0,25K[	high	Other	White	25.7683470613855	3	-2	2	1	1	2	1	0.000270127263179463
498	1.33333333333333	-1.33333333333333	1	1	1	2	-2	1	0	0	Conscious	[25,30[	Male	[25K,50K[	low	Other	White	25.7683470613855	2	-2	1	2	1	2	3	0.000198865381801526
499	1	0	-0.333333333333333	-2	2	1	-2	-2	-2	2	Conscious	[30,40[	Male	[50K,Inf[	mid	Other	White	25.7683470613855	4	1	1	1	1	1	1	0.000622674973665024
500	2.33333333333333	0.666666666666667	1.33333333333333	3	3	1	0	1	1	2	Non-Conscious	[40,Inf[	Female	[50K,Inf[	high	Other	Other	25.7471559864995	2	1	1	3	1	2	1	0.00264506349809989
501	-0.333333333333333	0.333333333333333	3	1.33333333333333	1	-2	0	3	1	0	Non-Conscious	[30,40[	Female	[50K,Inf[	mid	Other	White	25.7471559864995	4	-2	-1	1	-2	1	0	0.000683058388810492
502	-2	1	-1	-2	1	-1	0	0	-2	1	Conscious	[18,25[	Female	[25K,50K[	mid	Other	White	25.7471559864995	4	-1	-1	1	-1	0	0	0.000610160126172568
503	-3	-1.33333333333333	2.66666666666667	-3	2.33333333333333	-3	-3	1	-2	0	Control	[40,Inf[	Male	[50K,Inf[	high	Other	White	25.7268636136071	6	-3	-1	3	-2	-2	2	0.00322857476524819
504	-3	-3	0	-2	2	-3	-3	-1	0	0	Conscious	[18,25[	Male	[25K,50K[	high	Other	White	25.7268636136071	1	-3	1	1	-2	-2	1	0.000348404386087307
505	0.333333333333333	-2	-3	1.33333333333333	2.66666666666667	-1	-2	-3	1	2	Conscious	[25,30[	Male	[25K,50K[	high	Other	White	25.7268636136071	2	-1	1.5	1.5	-2	1	2	0.000198865381801526
506	3	0.666666666666667	3	3	3	3	-1	1	2	1	Control	[30,40[	Female	[25K,50K[	high	Other	Other	25.6853126455056	2	2	-2.5	3	-3	1	3	0.000397070133003293
507	1	0.666666666666667	1.33333333333333	-2	1	-1	-1	-2	-2	-2	Non-Conscious	[40,Inf[	Female	[50K,Inf[	high	Other	White	25.6853126455056	5	-1	1	1	2	2	2	0.00264506349809989
508	-1	1	-2	-2.33333333333333	1	0	-1	-3	-3	1	Non-Conscious	[40,Inf[	Female	[50K,Inf[	high	Other	White	25.6853126455056	7	-1	1	3	1	2	2	0.00264506349809989
509	3	3	3	3	3	2	2	2	3	3	Non-Conscious	[25,30[	Male	[50K,Inf[	mid	Other	White	25.6835412446335	4	1	2	2	-1	3	3	0.000342097418045811
510	3	0.666666666666667	1.66666666666667	-2	1.66666666666667	2	-2	1	-1	0	Conscious	[30,40[	Male	[50K,Inf[	high	Other	White	25.6835412446335	2	1	1	1.5	-1	1	-1	0.000622674973665024
511	-3	-0.666666666666667	3	-3	3	-3	-3	3	-3	3	Control	[25,30[	Male	[25K,50K[	high	Other	White	25.6781959875096	1	-1	2	1	3	2	1	0.000198865381801526
512	1.66666666666667	1.66666666666667	1	-2	1.33333333333333	2	1	-1	-1	1	Non-Conscious	[25,30[	Male	[50K,Inf[	mid	Other	White	25.6781959875096	3	-2	1	2	-2	1	2	0.000342097418045811
513	-3	0.333333333333333	3	-3	1	-3	-2	3	1	1	Non-Conscious	[25,30[	Male	[25K,50K[	high	Other	White	25.6781959875096	4	-1	1	3	-3	3	3	0.000198865381801526
514	0.666666666666667	0.666666666666667	1	0.333333333333333	-0.333333333333333	2	-1	0	-1	-1	Non-Conscious	[25,30[	Male	[25K,50K[	mid	Other	Other	25.6781959875096	4	-1	1.5	1	2	2	3	0.000198865381801526
515	3	0	2	2.66666666666667	3	3	-3	1	3	-1	Conscious	[25,30[	Male	[25K,50K[	high	Other	White	25.6781959875096	2	-1	0	1	1	1	3	0.000198865381801526
516	1	-3	0.333333333333333	-3	1.66666666666667	-2	-3	-3	-2	-1	Conscious	[40,Inf[	Female	[50K,Inf[	high	Other	White	25.6266572651488	4	-3	-1	1.5	-2	-1	2	0.00264506349809989
517	2.33333333333333	1.33333333333333	2.33333333333333	-1.66666666666667	3	2	-1	2	-1	2	Control	[18,25[	Female	[0,25K[	low	Other	White	25.6060512121024	7	-2	1	2.5	1	2	1	0.000828806318581525
518	3	3	3	0	3	1	0	1	0	3	Control	[30,40[	Female	[0,25K[	low	Other	White	25.6060512121024	4	-2	0	3	3	2	3	0.000539357163860392
519	-1	-1	0.666666666666667	-2	-3	1	1	1	1	1	Non-Conscious	[30,40[	Female	[0,25K[	low	Other	White	25.6060512121024	4	-3	1	1	1	2	0	0.000539357163860392
520	-2	1.66666666666667	2.66666666666667	-1	1.33333333333333	0	1	3	1	1	Conscious	[18,25[	Male	[25K,50K[	mid	Other	White	25.5617194059873	2	-1	0	1.5	-2	1	2	0.000348404386087307
521	2	0.333333333333333	0.666666666666667	1.33333333333333	3	-1	-2	-3	2	2	Conscious	[40,Inf[	Male	[25K,50K[	high	Other	White	25.5400577739931	1	-3	2	0.5	-2	2	2	0.00187680970243357
522	0.666666666666667	1	0.666666666666667	-2	1.33333333333333	-1	-3	0	0	0	Conscious	[40,Inf[	Female	[50K,Inf[	high	Other	White	25.5291263088652	3	-2	1	1	1	1	1	0.00264506349809989
523	2	2.33333333333333	1.66666666666667	1	2	1	2	-1	2	-2	Conscious	[30,40[	Male	[50K,Inf[	high	Other	White	25.5230367235184	2	1	2	-2	1	1	-1	0.000622674973665024
524	0	2.66666666666667	2.33333333333333	-0.333333333333333	2.33333333333333	-1	-3	-2	1	-1	Control	[30,40[	Female	[50K,Inf[	high	Other	White	25.5015847038122	2	1	-0.5	1	-1	-1	1	0.000683058388810492
525	3	3	3	-3	2	3	3	3	-3	-3	Non-Conscious	[25,30[	Female	[50K,Inf[	low	Other	White	25.5015847038122	4	0	3	3	2	3	1	0.000518487673694042
526	1.66666666666667	1.33333333333333	-1.33333333333333	1.33333333333333	2	1	1	-3	-1	1	Conscious	[40,Inf[	Male	[25K,50K[	mid	Other	White	25.4971013028446	1	-3	2	-2.5	3	3	-2	0.00187680970243357
527	2	0	1.66666666666667	1	2.66666666666667	1	0	1	1	2	Non-Conscious	[40,Inf[	Male	[0,25K[	high	Other	White	25.469387755102	4	-1	0	2	2	3	2	0.00254935003686576
528	0.666666666666667	1	0.666666666666667	-1	1.66666666666667	1	1	1	1	1	Control	[40,Inf[	Male	[25K,50K[	mid	Other	White	25.4214140276345	4	0	1	1	-1	3	1	0.00187680970243357
529	2.66666666666667	3	3	3	2.33333333333333	0	0	-2	0	0	Control	[25,30[	Female	[25K,50K[	mid	Other	White	25.4038605733461	1	-1	1	1	3	0	1	0.00030140317859617
530	1	2.33333333333333	2	1	3	1	1	2	1	3	Control	[30,40[	Male	[25K,50K[	mid	Other	White	25.3996784406087	2	-1	1	1	1	-1	1	0.000361968520790085
531	1.33333333333333	-1	2	-2	0.333333333333333	-1	-3	-1	-2	-2	Conscious	[30,40[	Female	[25K,50K[	mid	Other	White	25.3996784406087	3	-2	-0.5	1.5	-2	1	1	0.000397070133003293
532	0.333333333333333	0	-2.66666666666667	-0.666666666666667	-1	0	2	-2	2	1	Conscious	[18,25[	Male	[25K,50K[	mid	Latino	White	25.391981839327	4	2	0	0.5	1	-3	2	0.000348404386087307
533	3	0	2.66666666666667	3	2.33333333333333	1	-3	1	2	1	Non-Conscious	[25,30[	Female	[25K,50K[	high	Other	White	25.3886029994282	1	-2	1	1	2	2	2	0.00030140317859617
534	0.666666666666667	0.666666666666667	-0.666666666666667	0.333333333333333	2	0	-1	-1	0	1	Non-Conscious	[40,Inf[	Female	[0,25K[	high	Latino	Other	25.3886029994282	4	0	0	2	-2	1	1	0.0020885973584926
535	-1	1	1	1.66666666666667	1	0	1	1	0	1	Control	[25,30[	Male	[25K,50K[	high	Other	White	25.3729792437363	5	-2	1	0.5	1	2	2	0.000198865381801526
536	3	3	3	-0.666666666666667	3	3	3	3	1	3	Non-Conscious	[18,25[	Male	[50K,Inf[	high	Other	Other	25.3182744592636	2	1	2	1	1	-2	2	0.000599341322439205
537	-2.33333333333333	2	0.333333333333333	-3	1.33333333333333	-3	0	-3	0	1	Non-Conscious	[30,40[	Male	[0,25K[	high	Latino	Other	25.2530908327123	1	-3	3	3	-1	1	1	0.000491677158650617
538	-1	-0.333333333333333	2.33333333333333	0.666666666666667	3	-3	-3	-1	2	1	Conscious	[40,Inf[	Female	[50K,Inf[	low	Other	White	25.240250480501	5	-3	-2	3	1	1	2	0.00264506349809989
539	-3	-3	0.666666666666667	2.66666666666667	1	-3	-2	1	3	-1	Conscious	[25,30[	Male	[50K,Inf[	high	Other	Other	25.2399340438819	4	1	0.5	0	-1	-2	-3	0.000342097418045811
540	0	2.33333333333333	2	2	0.666666666666667	-1	-2	0	2	-2	Conscious	[25,30[	Female	[25K,50K[	high	Other	White	25.2322128667695	2	-1	0	3	-1	0	1	0.00030140317859617
541	-3	0	0	-3	0	0	-3	-1	-1	0	Conscious	[25,30[	Female	[25K,50K[	mid	Other	White	25.2322128667695	6	-1	0	2	0	1	2	0.00030140317859617
542	3	3	3	3	3	3	3	3	3	3	Control	[25,30[	Female	[0,25K[	mid	Other	White	25.1995555555556	1	1	0.5	0	3	3	3	0.000409408691498814
543	2	1	3	2.66666666666667	2.33333333333333	0	0	2	2	1	Conscious	[25,30[	Male	[0,25K[	mid	Latino	White	25.1787798341437	4	2	0	1.5	1	2	1	0.000270127263179463
544	-1	0.666666666666667	2	1	2.33333333333333	2	-2	2	2	1	Non-Conscious	[40,Inf[	Female	[50K,Inf[	mid	Other	White	25.1274366690745	1	0	1	2	-2	2	1	0.00264506349809989
545	-3	0.666666666666667	3	3	3	-3	-2	1	1	1	Control	[25,30[	Male	[25K,50K[	mid	Other	White	25.1096073620719	2	-3	1	3	2	3	3	0.000198865381801526
546	-3	2.33333333333333	1.33333333333333	-3	2.33333333333333	1	0	-2	1	-1	Non-Conscious	[18,25[	Male	[50K,Inf[	mid	Other	White	25.1096073620719	4	-3	-3	3	-3	0	3	0.000599341322439205
547	-3	-2.66666666666667	-0.666666666666667	-3	0.666666666666667	-3	-2	1	-3	0	Non-Conscious	[40,Inf[	Male	[25K,50K[	mid	Other	White	25.1096073620719	4	0	0.5	0.5	1	1	2	0.00187680970243357
548	-1	-3	-3	3	-1	-2	-3	-3	3	-2	Conscious	[40,Inf[	Female	[0,25K[	mid	Other	White	25.1096073620719	3	-3	-0.5	3	-2	-1	3	0.0020885973584926
549	2.66666666666667	0.666666666666667	2	2	2	2	1	1	1	1	Conscious	[30,40[	Male	[50K,Inf[	high	Other	White	25.1096073620719	3	-3	2	1	-1	3	2	0.000622674973665024
550	2	-0.333333333333333	1.66666666666667	-1	0.666666666666667	2	-2	1	1	-2	Conscious	[30,40[	Male	[50K,Inf[	high	Other	White	25.1096073620719	4	-1	1	2	-1	1	1	0.000622674973665024
551	-3	-3	-3	-3	-3	-3	-3	-3	-2	-2	Conscious	[40,Inf[	Male	[50K,Inf[	high	Other	White	25.1096073620719	7	-3	-1	3	-3	-2	2	0.00322857476524819
552	-2.33333333333333	-0.666666666666667	2	-3	3	-3	-3	-3	-2	1	Control	[40,Inf[	Male	[50K,Inf[	high	Other	White	25.1046262854279	3	-2	2	2.5	1	2	1	0.00322857476524819
553	-0.333333333333333	0.666666666666667	0.333333333333333	1	1	-2	-3	-2	-2	0	Control	[30,40[	Male	[25K,50K[	high	Other	White	25.1046262854279	3	-2	0	2	-2	1	2	0.000361968520790085
554	2	1.66666666666667	1.66666666666667	1	-0.666666666666667	2	2	2	1	-1	Control	[18,25[	Male	[0,25K[	mid	Other	Other	25.1046262854279	2	-1	1	0	3	2	-2	0.000473252420511348
555	-3	-0.666666666666667	-2.33333333333333	-1.66666666666667	2	-3	-2	-3	-1	-3	Control	[30,40[	Male	[50K,Inf[	high	Other	White	25.1046262854279	3	-1	2	3	-3	2	3	0.000622674973665024
556	2.33333333333333	3	3	2.33333333333333	3	3	-2	1	1	3	Non-Conscious	[30,40[	Male	[25K,50K[	high	Other	White	25.1046262854279	2	1	2	1	2	2	1	0.000361968520790085
557	-0.666666666666667	-1.66666666666667	-1.66666666666667	-3	2	-1	-3	-3	-3	1	Conscious	[30,40[	Female	[25K,50K[	mid	Other	White	25.1046262854279	4	-3	-1	2	-3	3	-1	0.000397070133003293
558	-1	-0.666666666666667	1	-2	1	-1	-3	-2	-2	1	Control	[40,Inf[	Male	[50K,Inf[	high	Other	White	25.1043333424621	6	-3	-1	3	-2	-3	1	0.00322857476524819
559	-1.33333333333333	-3	-1.66666666666667	0.666666666666667	2	-3	-3	-3	1	0	Conscious	[25,30[	Male	[25K,50K[	high	Other	White	25.1043333424621	4	-2	1.5	1.5	1	2	0	0.000198865381801526
560	0	1.33333333333333	0	1	1	-1	1	0	0	0	Control	[25,30[	Male	[25K,50K[	high	Other	White	25.0902326650332	5	1	1	2	2	1	2	0.000198865381801526
561	-2.33333333333333	0	-2.33333333333333	-3	0.333333333333333	-3	-3	-3	-2	-1	Control	[25,30[	Male	[0,25K[	mid	Other	White	25.0902326650332	4	-3	1	3	-3	0	1	0.000270127263179463
562	1	0.666666666666667	1	1	1	0	1	1	1	1	Conscious	[18,25[	Male	[0,25K[	mid	Other	Other	25.0902326650332	2	-1	2	1	3	0	2	0.000473252420511348
563	1	1.66666666666667	1	-1	1	0	1	-2	-2	-1	Control	[40,Inf[	Male	[50K,Inf[	high	Other	White	25.0878862484369	3	0	2	1	2	1	2	0.00322857476524819
564	-2.33333333333333	0.666666666666667	2.33333333333333	-3	3	-3	1	-1	1	3	Conscious	[25,30[	Male	[50K,Inf[	mid	Other	White	25.0878862484369	4	-1	1	1	-3	2	1	0.000342097418045811
565	0.666666666666667	0.666666666666667	2	1.66666666666667	2.66666666666667	1	-1	1	0	2	Conscious	[18,25[	Male	[25K,50K[	low	Other	White	25.0878862484369	4	-1	0	1	1	1	2	0.000348404386087307
566	1	-1.33333333333333	0	-3	3	1	-3	-3	-2	-2	Conscious	[30,40[	Male	[50K,Inf[	high	Other	Other	25.0878862484369	4	-3	0.5	2.5	-3	3	2	0.000622674973665024
567	2.33333333333333	2.33333333333333	1.33333333333333	3	3	-1	-1	-2	1	0	Control	[40,Inf[	Male	[50K,Inf[	high	Latino	Other	25.0672004440275	1	0	-0.5	1.5	0	3	1	0.00322857476524819
568	0.666666666666667	1.33333333333333	2.66666666666667	1.33333333333333	2.33333333333333	2	0	1	2	1	Control	[30,40[	Female	[50K,Inf[	high	Other	White	25.0592650884567	2	-2	0	0	2	1	1	0.000683058388810492
569	0.333333333333333	0.333333333333333	0.666666666666667	-1	1.33333333333333	1	-2	-1	-1	-1	Control	[18,25[	Female	[0,25K[	high	Other	White	25.0592650884567	4	-1	-2	2	0	1	2	0.000828806318581525
570	1	1	2	0	2.33333333333333	1	0	-1	-1	2	Conscious	[40,Inf[	Male	[50K,Inf[	high	Other	White	25.0592650884567	3	1	1	2	1	1	2	0.00322857476524819
571	3	3	1	-3	1	2	2	-3	-3	1	Control	[18,25[	Female	[0,25K[	mid	Other	White	25.0173773993094	2	2	2	1	2	3	-1	0.000828806318581525
572	-3	-3	3	-3	3	3	3	1	3	3	Control	[18,25[	Male	[50K,Inf[	mid	Other	White	25.0173773993094	7	-3	-3	3	-3	-3	3	0.000599341322439205
573	3	3	3	2	3	1	0	-2	-1	1	Non-Conscious	[25,30[	Male	[0,25K[	high	Other	White	25.0173773993094	1	-2	1	0	1	2	2	0.000270127263179463
574	-0.333333333333333	0	2	-3	1	-2	-2	1	-3	0	Non-Conscious	[40,Inf[	Male	[25K,50K[	mid	Other	White	24.9980091071293	7	-3	0	2	-1	1	3	0.00187680970243357
575	0.333333333333333	0.333333333333333	1.66666666666667	-3	-1.33333333333333	-1	-2	1	-2	0	Non-Conscious	[40,Inf[	Male	[50K,Inf[	mid	Other	White	24.9610298037164	3	1	1	1	-1	2	3	0.00322857476524819
576	-3	1.66666666666667	0.666666666666667	-3	2	-3	0	0	-3	1	Control	[18,25[	Female	[0,25K[	low	Other	White	24.8889174536162	3	-1	1	2	0	0	1	0.000828806318581525
577	-0.666666666666667	2	0.333333333333333	0	1.66666666666667	-1	-1	-2	1	-1	Control	[40,Inf[	Female	[50K,Inf[	high	Other	White	24.8889174536162	6	-2	0	2	-1	1	1	0.00264506349809989
578	3	3	3	3	3	2	1	1	2	3	Non-Conscious	[40,Inf[	Female	[50K,Inf[	high	Other	White	24.8889174536162	3	1	0	3	2	-2	1	0.00264506349809989
579	-3	-3	-3	-3	-3	-3	-3	-3	-3	-3	Non-Conscious	[40,Inf[	Female	[50K,Inf[	mid	Other	Other	24.8889174536162	2	3	2	3	-1	-2	2	0.00264506349809989
580	-1	0.333333333333333	1.33333333333333	2	2.66666666666667	1	0	1	2	2	Control	[40,Inf[	Male	[50K,Inf[	high	Other	White	24.8256859933676	2	1	1	2.5	1	1	3	0.00322857476524819
581	-3	0	0	0	2	-2	-1	0	0	1	Control	[40,Inf[	Female	[0,25K[	high	Other	White	24.8256859933676	2	-1	-1	0	-1	0	0	0.0020885973584926
582	-1	1	1.33333333333333	-3	0.666666666666667	0	-1	1	0	-1	Non-Conscious	[25,30[	Female	[50K,Inf[	high	Other	White	24.7996122094537	7	-2	-2.5	2	-2	-1	2	0.000518487673694042
583	-2	2	1	-1.33333333333333	3	0	1	-1	1	2	Conscious	[30,40[	Female	[50K,Inf[	mid	Other	Other	24.7996122094537	1	-2	2	1.5	-2	3	0	0.000683058388810492
584	1.33333333333333	0	1	1	2	0	-2	-1	-1	1	Conscious	[25,30[	Female	[25K,50K[	high	Other	White	24.7519590981133	3	0	-2	2	1	1	0	0.00030140317859617
585	0	-0.666666666666667	-0.666666666666667	-2	2	0	-1	1	1	1	Non-Conscious	[18,25[	Female	[0,25K[	mid	Other	White	24.7229763999727	6	-1	1	0	1	1	1	0.000828806318581525
586	3	3	2.66666666666667	-2.66666666666667	1.66666666666667	2	2	2	-2	1	Non-Conscious	[40,Inf[	Female	[25K,50K[	high	Other	White	24.7172697470395	3	-2	1	2.5	2	1	1	0.00153760751964656
587	1.33333333333333	0	3	2.66666666666667	3	1	-2	-1	1	0	Non-Conscious	[30,40[	Male	[50K,Inf[	mid	Other	White	24.6913580246914	2	1	-1	3	2	0	3	0.000622674973665024
588	0.666666666666667	0.333333333333333	0.666666666666667	0.666666666666667	0.333333333333333	1	1	0	-1	1	Non-Conscious	[40,Inf[	Male	[50K,Inf[	high	Other	Other	24.6913580246914	4	2	3	2.5	2	3	-3	0.00322857476524819
589	-3	-3	-3	-3	2.66666666666667	0	-3	-3	0	1	Conscious	[40,Inf[	Male	[50K,Inf[	mid	Other	White	24.6862158473375	4	2	-1	2.5	-3	2	0	0.00322857476524819
590	-1	1.66666666666667	-1	2	1.66666666666667	-3	1	-2	1	0	Control	[40,Inf[	Male	[25K,50K[	high	Other	White	24.6791569501506	5	-2	1	1	-2	1	1	0.00187680970243357
591	3	3	3	-1	3	3	3	1	-1	3	Conscious	[18,25[	Male	[50K,Inf[	high	Other	Other	24.6791569501506	3	1	0	2	2	3	3	0.000599341322439205
592	-0.666666666666667	0.666666666666667	1	-2	2	0	1	1	-1	2	Conscious	[25,30[	Male	[50K,Inf[	high	Other	White	24.6714025422797	5	-1	-1	1	1	1	1	0.000342097418045811
593	0.666666666666667	-1.33333333333333	1.66666666666667	-0.666666666666667	2.66666666666667	-2	-3	-2	1	2	Control	[40,Inf[	Female	[50K,Inf[	mid	Other	White	24.6282160730002	4	1	0	1	2	2	1	0.00264506349809989
594	2	3	3	-3	3	2	3	3	-3	3	Non-Conscious	[18,25[	Male	[25K,50K[	low	Other	White	24.5894038680481	1	2	0	1	-3	0	0	0.000348404386087307
595	2.33333333333333	0.666666666666667	2.33333333333333	1	3	-1	-2	-2	-1	1	Control	[40,Inf[	Female	[50K,Inf[	low	Other	White	24.563012845456	2	1	-2	2	-2	1	3	0.00264506349809989
596	-3	-3	-3	-3	-3	-3	-3	-3	-3	-2	Conscious	[40,Inf[	Female	[50K,Inf[	high	Other	White	24.563012845456	6	-3	-2	2	-1	-3	2	0.00264506349809989
597	3	3	3	-3	3	1	1	-1	-3	2	Conscious	[18,25[	Male	[50K,Inf[	mid	Other	White	24.5136431461689	6	-1	1	2	-2	2	3	0.000599341322439205
598	-2.66666666666667	1.66666666666667	2	-3	2.33333333333333	-3	-3	-3	-3	1	Control	[30,40[	Male	[50K,Inf[	high	Other	White	24.412118268681	5	-2	-2.5	3	-2	-1	3	0.000622674973665024
599	2	2	2	3	-1	2	2	2	3	-3	Non-Conscious	[40,Inf[	Male	[0,25K[	high	Other	White	24.412118268681	4	2	2	2	-3	1	3	0.00254935003686576
600	0.333333333333333	1	2	-1	1	0	0	0	-1	1	Non-Conscious	[30,40[	Male	[25K,50K[	mid	Other	White	24.412118268681	3	-2	-1	2	1	1	2	0.000361968520790085
601	-3	0	-0.333333333333333	-3	2.33333333333333	-3	-3	-3	-3	1	Conscious	[18,25[	Male	[25K,50K[	high	Other	White	24.412118268681	4	-1	1	2	2	1	1	0.000348404386087307
602	-3	2.33333333333333	3	-3	3	2	0	0	1	1	Conscious	[25,30[	Male	[25K,50K[	mid	Other	White	24.412118268681	4	2	-1	2	-3	-1	1	0.000198865381801526
603	2	2	3	-1.33333333333333	1.66666666666667	2	2	3	1	2	Non-Conscious	[40,Inf[	Male	[50K,Inf[	high	Other	White	24.4075372744478	4	-3	2	2.5	1	2	3	0.00322857476524819
604	0.333333333333333	-3	-2.33333333333333	-2	1.66666666666667	-1	-3	-2	-1	2	Conscious	[25,30[	Male	[50K,Inf[	high	Other	White	24.4075372744478	5	-2	1	-1	2	3	1	0.000342097418045811
605	0.666666666666667	-2	-0.333333333333333	-0.666666666666667	1	1	-3	-2	1	1	Control	[18,25[	Male	[50K,Inf[	high	Other	White	24.4072755552772	6	0	0	1.5	1	1	1	0.000599341322439205
606	-3	-3	-3	-3	3	-1	-1	1	1	1	Non-Conscious	[30,40[	Male	[50K,Inf[	high	Other	White	24.4072755552772	6	-3	1	1.5	-3	1	3	0.000622674973665024
607	-3	-3	-3	-1.66666666666667	1.33333333333333	1	0	-1	2	1	Non-Conscious	[30,40[	Male	[50K,Inf[	high	Other	White	24.4072755552772	1	-2	-1	2	-3	-1	3	0.000622674973665024
608	1	1	1	-3	2	-1	-2	-2	-3	1	Conscious	[40,Inf[	Male	[25K,50K[	high	Other	White	24.4072755552772	2	-2	-1.5	1.5	-3	-1	1	0.00187680970243357
609	-1.33333333333333	-0.333333333333333	0	2	3	-1	-2	-2	1	2	Control	[40,Inf[	Male	[25K,50K[	mid	Other	White	24.3921900088698	5	-3	2	1	-2	3	-3	0.00187680970243357
610	-3	-2.33333333333333	1	1	2	-3	-3	0	1	1	Control	[25,30[	Male	[25K,50K[	low	Other	White	24.3921900088698	3	-2	-1	2	-2	1	3	0.000198865381801526
611	-3	-3	-3	-3	-3	-3	-3	-3	-3	-3	Control	[30,40[	Male	[0,25K[	mid	Other	White	24.3921900088698	2	-3	0	0	1	0	2	0.000491677158650617
612	-3	-0.666666666666667	-3	-3	3	-3	1	-1	-3	3	Non-Conscious	[18,25[	Male	[25K,50K[	low	Other	White	24.3921900088698	5	-2	1.5	1.5	-3	-2	3	0.000348404386087307
613	2	2	2	2	2	1	0	0	1	0	Non-Conscious	[40,Inf[	Male	[50K,Inf[	high	Other	White	24.3921900088698	5	-1	0	0	1	2	2	0.00322857476524819
614	2.33333333333333	0	1.33333333333333	0.333333333333333	1.33333333333333	1	-2	0	2	0	Conscious	[30,40[	Male	[50K,Inf[	mid	Other	White	24.3730588794511	3	1	-1	2	-1	2	1	0.000622674973665024
615	-2.33333333333333	-2.33333333333333	-2.33333333333333	0.333333333333333	0.666666666666667	1	-3	-1	1	1	Conscious	[30,40[	Male	[25K,50K[	mid	Other	White	24.3730588794511	1	-3	1	-1	1	1	0	0.000361968520790085
616	3	3	2	-2	1	2	1	1	0	0	Control	[40,Inf[	Male	[50K,Inf[	high	Other	White	24.3659705970956	4	-3	-1	2	-3	-1	2	0.00322857476524819
617	1.66666666666667	1.66666666666667	3	3	1.33333333333333	2	2	3	3	2	Non-Conscious	[18,25[	Male	[0,25K[	mid	Other	Other	24.3659705970956	3	-1	2	1	3	3	2	0.000473252420511348
618	1.33333333333333	1.33333333333333	1	0.333333333333333	2	2	1	1	2	2	Conscious	[18,25[	Male	[50K,Inf[	mid	Other	White	24.3659705970956	2	0	1	3	0	1	3	0.000599341322439205
619	-2	-3	-2	-1	1	-2	-3	-3	-1	1	Conscious	[18,25[	Male	[50K,Inf[	high	Other	White	24.3659705970956	2	-2	-1	1	1	2	1	0.000599341322439205
620	1.66666666666667	2	1.66666666666667	-0.666666666666667	0.666666666666667	2	1	0	-1	-3	Non-Conscious	[30,40[	Male	[0,25K[	mid	Other	White	24.3444946723688	2	-2	0.5	2	-1	-1	2	0.000491677158650617
621	-3	0	-1	-2.33333333333333	1	-3	-2	-2	-3	1	Control	[18,25[	Male	[50K,Inf[	mid	Other	Other	24.3276472712115	1	-3	1	-2.5	2	0	-3	0.000599341322439205
622	-3	-2.33333333333333	-2.33333333333333	-3	-2.66666666666667	-3	-2	-2	-2	-3	Non-Conscious	[40,Inf[	Male	[25K,50K[	high	Other	White	24.3276472712115	5	-3	1.5	1.5	-2	3	1	0.00187680970243357
623	1	0.666666666666667	1	1	0	1	1	1	0	0	Conscious	[18,25[	Male	[50K,Inf[	high	Latino	White	24.3276472712115	3	0	0	0	0	0	0	0.000599341322439205
624	-3	0	0.666666666666667	-3	0.666666666666667	-3	0	0	-3	-2	Conscious	[40,Inf[	Female	[25K,50K[	low	Other	White	24.3276472712115	4	-1	-2.5	2.5	-1	-2	3	0.00153760751964656
625	-1	-0.333333333333333	2.33333333333333	-2.33333333333333	3	-3	-1	-1	-3	1	Control	[40,Inf[	Female	[50K,Inf[	mid	Other	White	24.3257486514973	7	-3	-1	3	-2	-2	3	0.00264506349809989
626	0.333333333333333	1.66666666666667	0.666666666666667	-2.33333333333333	0.666666666666667	0	0	-2	-1	-1	Control	[25,30[	Female	[50K,Inf[	high	Other	White	24.2761630544424	4	0	1	1	-2	1	2	0.000518487673694042
627	0.333333333333333	0.333333333333333	2.33333333333333	2.33333333333333	-0.666666666666667	-2	-2	1	2	-3	Control	[40,Inf[	Male	[50K,Inf[	mid	Other	White	24.2761630544424	1	-3	0.5	0.5	-2	2	-1	0.00322857476524819
628	-2	-0.666666666666667	-2	-0.333333333333333	3	-3	-2	-2	-2	1	Control	[40,Inf[	Male	[50K,Inf[	high	Latino	White	24.2761630544424	4	-1	-2	-1	1	1	-1	0.00322857476524819
629	-3	1	-3	-3	0	-3	1	-3	-3	-2	Non-Conscious	[40,Inf[	Female	[0,25K[	low	Other	White	24.2761630544424	7	-3	-3	3	-2	-2	3	0.0020885973584926
630	1.66666666666667	-0.666666666666667	1	2	2.33333333333333	2	-3	-1	3	1	Conscious	[25,30[	Male	[25K,50K[	high	Other	White	24.2761630544424	1	-1	0	2.5	-2	2	2	0.000198865381801526
631	1	0	0	2	1	0	0	-2	2	0	Conscious	[18,25[	Male	[25K,50K[	mid	Latino	White	24.2761630544424	2	0	1	0	-2	2	1	0.000348404386087307
632	-3	-2	-1.66666666666667	-3	-3	-3	-3	-3	-3	-3	Non-Conscious	[40,Inf[	Female	[50K,Inf[	low	Other	White	24.2367942363003	4	-3	1	3	3	-2	0	0.00264506349809989
633	2	-1	-1.33333333333333	3	3	3	-3	-2	3	3	Control	[30,40[	Male	[50K,Inf[	high	Other	White	24.2103652251382	2	-1	1	3	0	2	3	0.000622674973665024
634	0	1	1	-3	3	-3	-3	-3	-3	0	Control	[40,Inf[	Female	[50K,Inf[	low	Latino	White	24.2103652251382	1	0	-2.5	-2.5	0	-2	-3	0.00264506349809989
635	1	1.33333333333333	2.33333333333333	1.66666666666667	3	2	1	1	2	2	Non-Conscious	[18,25[	Female	[50K,Inf[	mid	Other	Other	24.2103652251382	1	1	1	2	2	1	-1	0.00104962564055752
636	-1.66666666666667	-0.666666666666667	-1	1.33333333333333	1.66666666666667	1	-1	-2	1	1	Non-Conscious	[18,25[	Female	[25K,50K[	mid	Other	White	24.2103652251382	2	-2	0	2.5	2	1	1	0.000610160126172568
637	2	1	2	-1	2	2	-1	2	1	-2	Control	[18,25[	Male	[25K,50K[	mid	Other	White	24.1755994757664	4	-1	0.5	1	-1	1	2	0.000348404386087307
638	3	-3	-3	3	3	3	-3	-3	3	3	Control	[25,30[	Male	[0,25K[	mid	Latino	White	24.1436720066159	7	3	3	3	3	3	-3	0.000270127263179463
639	-1	-1.33333333333333	2	-0.333333333333333	1	-1	-2	2	-1	1	Conscious	[30,40[	Male	[50K,Inf[	high	Other	White	24.1408725101401	6	-1	-1.5	2	1	1	2	0.000622674973665024
640	2	2	2	2	1.66666666666667	0	0	0	2	-1	Control	[18,25[	Female	[0,25K[	low	Other	White	24.1289954769259	3	-1	1	1	1	1	1	0.000828806318581525
641	-3	-3	0.333333333333333	-3	3	-3	-3	0	-2	2	Control	[40,Inf[	Female	[25K,50K[	high	Other	White	24.1289954769259	3	-2	1	3	2	-1	-1	0.00153760751964656
642	3	-1	3	3	3	2	-3	1	2	1	Conscious	[25,30[	Female	[50K,Inf[	high	Other	White	24.1289954769259	1	-1	1	1	0	1	1	0.000518487673694042
643	-0.333333333333333	-2.66666666666667	-1.66666666666667	-1.33333333333333	-2.33333333333333	-1	-2	-3	-3	-2	Conscious	[40,Inf[	Female	[25K,50K[	mid	Other	White	24.1289954769259	5	-3	1	2	0	-3	1	0.00153760751964656
644	-3	-3	-3	-3	-3	-3	-3	-3	-3	-3	Non-Conscious	[40,Inf[	Female	[25K,50K[	mid	Other	White	24.1195426476395	4	-3	-3	3	-3	1	1	0.00153760751964656
645	2.33333333333333	-0.666666666666667	-0.333333333333333	2.33333333333333	2	1	-3	-2	1	1	Non-Conscious	[40,Inf[	Female	[50K,Inf[	high	Other	White	24.0910518606122	1	-1	0	2	-1	1	1	0.00264506349809989
646	1	0	1	-1.66666666666667	0	1	0	1	-2	0	Non-Conscious	[40,Inf[	Female	[50K,Inf[	high	Other	White	24.0306789207328	6	-3	1	1	1	1	1	0.00264506349809989
647	0.333333333333333	0.666666666666667	1	-1.33333333333333	0.333333333333333	-1	-1	-2	-1	0	Non-Conscious	[25,30[	Female	[25K,50K[	high	Other	White	24.0306789207328	4	-2	-1	2	0	0	0	0.00030140317859617
648	0.333333333333333	1.66666666666667	1.66666666666667	-1	2.66666666666667	0	0	0	1	1	Control	[30,40[	Male	[25K,50K[	high	Other	White	24.0235516803214	2	1	0	2	-2	2	2	0.000361968520790085
649	3	-0.333333333333333	3	2.66666666666667	2	3	-3	3	2	1	Conscious	[40,Inf[	Female	[50K,Inf[	high	Other	White	24.0235516803214	3	1	1	1.5	1	3	1	0.00264506349809989
650	1	1.33333333333333	0.333333333333333	-1.33333333333333	0.333333333333333	0	0	1	0	1	Non-Conscious	[30,40[	Female	[50K,Inf[	mid	Other	Other	24.0215243763821	3	0	0.5	2	1	0	1	0.000683058388810492
651	-2.66666666666667	0	-1.66666666666667	-3	0.666666666666667	-3	-2	-3	0	0	Control	[40,Inf[	Male	[50K,Inf[	high	Other	White	23.9888651171867	4	0	-1	1	-2	-2	1	0.00322857476524819
652	1.66666666666667	1.33333333333333	0.333333333333333	-2	1.33333333333333	1	1	0	-2	2	Conscious	[30,40[	Female	[50K,Inf[	low	Other	White	23.9625886115678	4	1	1	1.5	2	3	1	0.000683058388810492
653	-1	0	0	-3	0.666666666666667	-2	-3	-3	-2	0	Control	[30,40[	Female	[0,25K[	low	Latino	White	23.9139117734018	2	0	1	2	0	-1	1	0.000539357163860392
654	-1	-2	0.333333333333333	-0.666666666666667	2	-2	-3	-3	-3	-1	Control	[30,40[	Female	[50K,Inf[	high	Other	Other	23.9139117734018	3	0	-1	-1	1	1	0	0.000683058388810492
655	2	2	2.33333333333333	1	2.33333333333333	1	1	1	2	1	Non-Conscious	[40,Inf[	Female	[25K,50K[	high	Other	White	23.9139117734018	1	0	1	1	-1	1	1	0.00153760751964656
656	2	-0.333333333333333	-0.666666666666667	2	1	1	0	-1	0	0	Non-Conscious	[30,40[	Female	[50K,Inf[	high	Other	White	23.8590312141562	4	-1	1	1	2	2	2	0.000683058388810492
657	1	0	1	3	3	-2	-3	-2	1	0	Conscious	[30,40[	Female	[0,25K[	mid	Other	White	23.8072278348265	1	-2	1	1	0	2	3	0.000539357163860392
658	3	0	3	1.33333333333333	3	3	0	3	1	3	Control	[25,30[	Female	[50K,Inf[	mid	Other	White	23.7770475540951	6	-2	-2	3	0	1	3	0.000518487673694042
659	3	0	3	0	3	0	0	0	0	0	Non-Conscious	[40,Inf[	Female	[25K,50K[	mid	Other	White	23.7770475540951	4	-3	-2	2	-3	3	3	0.00153760751964656
660	2	0	3	1	1.33333333333333	2	-1	1	1	1	Non-Conscious	[25,30[	Female	[0,25K[	mid	Other	White	23.7770475540951	3	-3	1	1	3	2	1	0.000409408691498814
661	3	3	-0.666666666666667	-3	0	3	3	-3	-3	1	Non-Conscious	[25,30[	Female	[50K,Inf[	low	Other	Other	23.7770475540951	3	-3	-2.5	2	2	2	0	0.000518487673694042
662	2.33333333333333	2.33333333333333	2.33333333333333	-2	2.66666666666667	0	2	-2	-3	1	Conscious	[40,Inf[	Female	[25K,50K[	high	Other	White	23.7770475540951	3	1	-0.5	1.5	-1	1	-1	0.00153760751964656
663	3	-1	1.33333333333333	2.33333333333333	3	3	-3	1	2	1	Non-Conscious	[25,30[	Male	[50K,Inf[	high	Other	White	23.7523312884464	3	-2	1	2	1	1	0	0.000342097418045811
664	-1.66666666666667	-1.66666666666667	-1.66666666666667	2	-1	1	-2	-2	0	-2	Non-Conscious	[30,40[	Male	[50K,Inf[	high	Other	White	23.7523312884464	4	0	1	1	1	1	1	0.000622674973665024
665	0	0.333333333333333	-1.33333333333333	1.66666666666667	1.66666666666667	1	1	-2	2	-1	Non-Conscious	[18,25[	Male	[0,25K[	high	Other	White	23.7481086517729	1	1	-1	2	1	1	3	0.000473252420511348
666	1.66666666666667	-1.33333333333333	2.33333333333333	-1	2.66666666666667	1	-1	2	1	1	Conscious	[40,Inf[	Male	[25K,50K[	mid	Other	White	23.7481086517729	3	1	0	2	1	1	2	0.00187680970243357
667	1	0.333333333333333	1	2	2	0	-1	-1	0	0	Non-Conscious	[30,40[	Male	[50K,Inf[	high	Other	White	23.7478741048681	2	1	1	1	-2	1	0	0.000622674973665024
668	3	3	3	3	3	1	-2	-3	2	1	Non-Conscious	[18,25[	Male	[50K,Inf[	high	Other	White	23.7478741048681	2	-3	1	1	-3	1	3	0.000599341322439205
669	0.333333333333333	0.666666666666667	1	0.333333333333333	0.666666666666667	0	-1	0	1	1	Non-Conscious	[25,30[	Male	[0,25K[	high	Other	White	23.7478741048681	4	0	0.5	0	1	1	-1	0.000270127263179463
670	-2	-1	1.66666666666667	1.66666666666667	1	-2	-2	2	2	2	Non-Conscious	[18,25[	Male	[0,25K[	mid	Other	Other	23.7478741048681	2	-1	1.5	2	2	2	2	0.000473252420511348
671	0.666666666666667	1	0.333333333333333	3	2	-1	-3	-2	3	-1	Conscious	[25,30[	Male	[0,25K[	mid	Other	White	23.7478741048681	1	-3	0	1.5	-3	1	3	0.000270127263179463
672	-3	0	-1.66666666666667	-1.66666666666667	1.33333333333333	-3	0	-2	-1	1	Conscious	[30,40[	Male	[50K,Inf[	high	Other	White	23.7478741048681	3	-1	-1	2	-3	-2	1	0.000622674973665024
673	3	3	3	3	3	-1	-1	-3	0	3	Non-Conscious	[18,25[	Male	[50K,Inf[	low	Other	Other	23.7340038723287	4	-3	-3	3	-3	3	3	0.000599341322439205
674	-2	-2	-1	-1	1	-1	-2	1	-1	1	Conscious	[40,Inf[	Male	[0,25K[	mid	Other	White	23.7340038723287	2	1	1	1.5	-1	-2	1	0.00254935003686576
675	-1	3	3	-3	3	-1	3	3	-3	3	Conscious	[18,25[	Male	[0,25K[	low	Other	White	23.7194560894312	3	1	1	3	3	1	3	0.000473252420511348
676	-2	2	2	0.333333333333333	2	-2	-1	0	1	1	Non-Conscious	[25,30[	Male	[25K,50K[	low	Other	White	23.7099248251264	1	-2	-0.5	2	-2	1	2	0.000198865381801526
677	1	0.333333333333333	1.33333333333333	2	2	0	-1	-1	2	1	Non-Conscious	[30,40[	Male	[0,25K[	mid	Other	White	23.7099248251264	1	-1	1	1	-3	2	1	0.000491677158650617
678	-3	0	0	-3	0.333333333333333	0	0	0	-1	-2	Non-Conscious	[30,40[	Male	[0,25K[	mid	Other	White	23.7099248251264	2	-1	-2	1	-3	-3	3	0.000491677158650617
679	-3	0	1.33333333333333	-1	0.666666666666667	-3	1	1	1	2	Conscious	[40,Inf[	Male	[50K,Inf[	high	Other	White	23.7099248251264	6	-2	1	1	1	2	2	0.00322857476524819
680	3	-0.333333333333333	1.66666666666667	2	3	3	-3	-2	1	2	Conscious	[40,Inf[	Male	[0,25K[	high	Latino	Other	23.7099248251264	3	-1	1	2	3	3	3	0.00254935003686576
681	2	2.33333333333333	1	-2.66666666666667	0.666666666666667	1	1	0	-2	0	Non-Conscious	[40,Inf[	Female	[25K,50K[	low	Other	White	23.6873835075795	3	1	1	1	0	1	1	0.00153760751964656
682	-3	-3	-3	3	3	-2	-2	-2	3	1	Control	[40,Inf[	Male	[0,25K[	high	Other	White	23.6747726556678	4	-2	1	1.5	-3	1	2	0.00254935003686576
683	-2.33333333333333	2.33333333333333	2.33333333333333	-3	-1.66666666666667	1	1	1	2	-3	Non-Conscious	[30,40[	Male	[50K,Inf[	high	Other	White	23.6747726556678	3	-3	-0.5	2	2	2	3	0.000622674973665024
684	1.66666666666667	2	2	-2.66666666666667	1	2	1	0	-1	0	Non-Conscious	[40,Inf[	Male	[50K,Inf[	mid	Other	White	23.6747726556678	6	-2	1	-1	-2	1	0	0.00322857476524819
685	3	-2.66666666666667	0	3	1.66666666666667	0	-3	-3	2	1	Non-Conscious	[25,30[	Male	[25K,50K[	high	Other	Other	23.6747726556678	1	0	0	2.5	3	3	0	0.000198865381801526
686	2	-0.666666666666667	3	-1	3	1	-3	1	0	2	Conscious	[30,40[	Male	[50K,Inf[	high	Other	White	23.6747726556678	5	-2	1	2	-2	-3	3	0.000622674973665024
687	-3	-3	-0.666666666666667	3	1.33333333333333	-3	-3	-3	3	0	Conscious	[30,40[	Female	[50K,Inf[	high	Other	White	23.6747726556678	2	-2	1	-1	-2	3	-1	0.000683058388810492
688	-3	-3	-3	-3	2.33333333333333	-3	-3	-3	0	1	Conscious	[30,40[	Male	[25K,50K[	mid	Other	Other	23.6747726556678	4	-3	0	2	-3	1	1	0.000361968520790085
689	3	3	3	1	3	3	3	3	2	3	Non-Conscious	[30,40[	Male	[25K,50K[	high	Other	White	23.6712536295922	1	-2	3	-2.5	1	-3	-3	0.000361968520790085
690	1.33333333333333	1.33333333333333	0.333333333333333	1	2.33333333333333	2	1	0	2	1	Control	[25,30[	Male	[50K,Inf[	mid	Other	White	23.627607851729	3	-1	-2	3	-2	-1	2	0.000342097418045811
691	-3	-2.33333333333333	2	-3	1	-3	1	3	1	1	Control	[25,30[	Female	[25K,50K[	mid	Other	Other	23.627607851729	4	-3	1	1	1	3	1	0.00030140317859617
692	1	1	1.33333333333333	-3	3	-3	-1	-3	-3	1	Non-Conscious	[18,25[	Female	[0,25K[	mid	Other	White	23.627607851729	5	-1	1	1	-3	3	1	0.000828806318581525
693	-1.33333333333333	1.66666666666667	0.333333333333333	-1.66666666666667	3	1	1	-1	1	2	Non-Conscious	[25,30[	Male	[0,25K[	mid	Other	White	23.627607851729	1	1	1	1	-1	1	-1	0.000270127263179463
694	1	0.333333333333333	1.33333333333333	-1	2	1	-1	-1	-2	2	Conscious	[18,25[	Male	[0,25K[	high	Other	White	23.627607851729	3	0	1	2	1	1	2	0.000473252420511348
695	-3	0.666666666666667	2.33333333333333	2	3	-3	0	1	-1	0	Conscious	[25,30[	Female	[25K,50K[	mid	Other	White	23.627607851729	2	-1	-1	2	1	1	1	0.00030140317859617
696	-3	0	0	3	-3	-3	-3	-2	3	-3	Conscious	[25,30[	Male	[25K,50K[	mid	Other	White	23.5704546790962	1	0	1.5	2	-3	3	3	0.000198865381801526
697	2	2	2	-3	1	0	1	0	0	1	Non-Conscious	[40,Inf[	Male	[25K,50K[	mid	Other	White	23.5674082939861	4	-3	-2	2	-2	1	2	0.00187680970243357
698	1	1	1.33333333333333	-1	2	1	-1	0	-2	1	Non-Conscious	[30,40[	Male	[25K,50K[	high	Other	White	23.5674082939861	2	1	-1	1.5	-1	2	2	0.000361968520790085
699	-2	-0.666666666666667	2.33333333333333	2	1.66666666666667	-2	-2	0	2	1	Conscious	[30,40[	Female	[25K,50K[	high	Other	White	23.5674082939861	4	-3	1	1.5	1	2	1	0.000397070133003293
700	1	-0.666666666666667	-1.66666666666667	0.666666666666667	2.33333333333333	1	-2	-3	1	2	Non-Conscious	[25,30[	Male	[25K,50K[	high	Other	Other	23.5428373702422	2	0	1	1	0	1	2	0.000198865381801526
701	3	3	3	2.66666666666667	3	3	1	3	2	1	Non-Conscious	[30,40[	Male	[50K,Inf[	high	Other	White	23.4930610204281	2	0	-1	0.5	-3	-1	0	0.000622674973665024
702	2	1	0.333333333333333	1	1	2	0	-1	2	2	Non-Conscious	[18,25[	Male	[50K,Inf[	mid	Other	Other	23.4930610204281	4	-1	-1	2	-1	-3	2	0.000599341322439205
703	-1	-1	0	-3	3	-1	-2	-1	-3	3	Conscious	[30,40[	Female	[25K,50K[	high	Other	Other	23.4930610204281	1	-2	1	3	-2	0	1	0.000397070133003293
704	-2.33333333333333	0.333333333333333	-0.666666666666667	-3	1.33333333333333	0	-3	-3	-1	-2	Conscious	[25,30[	Male	[25K,50K[	high	Other	White	23.4799353026557	5	-2	1	2	-2	-1	2	0.000198865381801526
705	-3	-1.66666666666667	-2	-3	1.33333333333333	-2	-2	-1	0	-3	Control	[30,40[	Female	[0,25K[	high	Other	White	23.4633680154934	3	-3	0	-1	1	2	1	0.000539357163860392
706	-3	-3	-3	-3	1	-3	-3	-3	-3	-2	Conscious	[40,Inf[	Female	[25K,50K[	low	Other	White	23.4633680154934	5	-3	0	1	-1	1	1	0.00153760751964656
707	-1.66666666666667	1	0.333333333333333	-2	2	1	-1	-2	2	1	Non-Conscious	[30,40[	Male	[50K,Inf[	high	Other	White	23.4627581137878	6	-2	-1	1.5	-2	1	3	0.000622674973665024
708	-3	1.66666666666667	3	-3	3	-3	-3	3	-3	2	Non-Conscious	[30,40[	Female	[0,25K[	mid	Other	White	23.4356335379337	1	-3	0	0	2	3	3	0.000539357163860392
709	1.33333333333333	-2	-2	1.66666666666667	3	1	-3	-3	2	2	Conscious	[30,40[	Female	[25K,50K[	high	Other	White	23.4112468224936	5	1	1	3	1	2	1	0.000397070133003293
710	-2	1.33333333333333	1	-2	-0.666666666666667	-3	1	2	-1	1	Control	[30,40[	Male	[50K,Inf[	high	Other	White	23.4033530509669	7	-3	-1	1.5	-3	-1	1	0.000622674973665024
711	1.33333333333333	3	3	0.333333333333333	1.66666666666667	0	1	1	-3	0	Conscious	[30,40[	Male	[25K,50K[	high	Other	White	23.4033530509669	2	0	0	0.5	-2	1	3	0.000361968520790085
712	2	1.66666666666667	2	3	2	1	0	1	3	2	Conscious	[18,25[	Male	[50K,Inf[	high	Other	Other	23.4033530509669	4	-1	0	2	-2	2	2	0.000599341322439205
713	-1.33333333333333	0	-0.333333333333333	-1.33333333333333	2	-2	-2	-2	-2	1	Conscious	[30,40[	Female	[0,25K[	mid	Other	Other	23.3440880944262	3	1	1	2	1	1	2	0.000539357163860392
714	1	-1	-0.333333333333333	3	3	1	2	1	0	1	Control	[40,Inf[	Female	[50K,Inf[	high	Other	White	23.3364406136253	1	-1	2	2.5	1	3	2	0.00264506349809989
715	-3	-2	1	-3	-1	-3	-2	-1	1	-2	Non-Conscious	[30,40[	Female	[25K,50K[	mid	Other	White	23.2969611501353	4	-1	1	2	-1	-2	2	0.000397070133003293
716	0.666666666666667	1.33333333333333	1.66666666666667	-1	1.33333333333333	-3	-2	-2	-1	0	Conscious	[40,Inf[	Female	[50K,Inf[	high	Latino	White	23.2969611501353	1	1	0	3	-2	1	2	0.00264506349809989
717	2.33333333333333	1.66666666666667	1	2.66666666666667	2.66666666666667	0	-1	-2	1	1	Conscious	[25,30[	Female	[50K,Inf[	high	Other	White	23.2969611501353	2	-1	1	2	1	2	1	0.000518487673694042
718	0	1	3	-3	3	1	-2	1	-3	3	Control	[18,25[	Male	[0,25K[	mid	Other	White	23.2419506161326	2	-3	0	1	1	3	-2	0.000473252420511348
719	-2	0	3	3	3	-1	-3	1	3	1	Control	[25,30[	Female	[50K,Inf[	high	Other	Other	23.2269278097878	3	0	-1	2	-3	1	1	0.000518487673694042
720	3	3	1	1	2.66666666666667	3	3	-2	2	3	Conscious	[30,40[	Female	[50K,Inf[	mid	Other	White	23.2269278097878	4	0	-1	1.5	1	3	1	0.000683058388810492
721	-2	1.66666666666667	3	-3	3	2	0	1	0	0	Non-Conscious	[25,30[	Female	[0,25K[	mid	Other	White	23.1724403878495	1	-3	2	3	1	3	3	0.000409408691498814
722	-2.33333333333333	-0.666666666666667	2.66666666666667	-3	1.33333333333333	-3	-3	1	-2	1	Non-Conscious	[30,40[	Female	[25K,50K[	high	Other	White	23.1724403878495	6	-2	1	1	-1	2	2	0.000397070133003293
723	-2	-1	0	-1	2	-1	-2	-1	0	0	Non-Conscious	[40,Inf[	Female	[50K,Inf[	high	Other	White	23.1724403878495	5	-2	-2	2	0	1	1	0.00264506349809989
724	3	1.33333333333333	1.66666666666667	1.33333333333333	2.33333333333333	2	0	0	2	1	Conscious	[30,40[	Female	[50K,Inf[	high	Other	White	23.1724403878495	1	1	1	3	1	2	1	0.000683058388810492
725	0.666666666666667	1.33333333333333	1.66666666666667	-0.666666666666667	2.33333333333333	-1	1	1	-2	2	Conscious	[25,30[	Male	[0,25K[	high	Latino	White	23.1724403878495	5	-2	2	3	1	3	2	0.000270127263179463
726	1.33333333333333	-0.666666666666667	2	1	3	0	-3	-1	1	2	Conscious	[25,30[	Female	[50K,Inf[	mid	Latino	White	23.1724403878495	2	-1	1	1	-1	2	-2	0.000518487673694042
727	3	2.66666666666667	2	0.333333333333333	3	2	2	-3	-2	1	Control	[40,Inf[	Female	[50K,Inf[	low	Other	White	23.1305542847772	4	-2	2	3	2	3	3	0.00264506349809989
728	-2.33333333333333	0.666666666666667	2.33333333333333	-3	1	-3	-3	-1	-3	-2	Non-Conscious	[40,Inf[	Female	[50K,Inf[	high	Other	White	23.1305542847772	7	-3	-0.5	3	-2	-1	2	0.00264506349809989
729	1	-1	0.333333333333333	0.666666666666667	1.66666666666667	-1	-3	-3	2	-2	Control	[40,Inf[	Male	[50K,Inf[	high	Other	White	23.1272699387504	2	1	-3	3	-3	-2	3	0.00322857476524819
730	-2.66666666666667	1.66666666666667	2.33333333333333	-3	2.33333333333333	-2	2	-1	-1	-2	Control	[30,40[	Male	[25K,50K[	high	Other	Other	23.1272699387504	3	-1	1	2	2	2	2	0.000361968520790085
731	-1.66666666666667	0.666666666666667	0.333333333333333	2	3	-2	-2	-3	-1	-1	Conscious	[25,30[	Male	[50K,Inf[	high	Other	Other	23.1231584240946	1	-1	1	2	1	1	3	0.000342097418045811
732	-3	-2	1	1.66666666666667	-1.33333333333333	-3	-2	1	1	-2	Non-Conscious	[18,25[	Male	[50K,Inf[	high	Other	White	23.1120646330708	2	0	0.5	1.5	1	2	2	0.000599341322439205
733	1	-1	1.33333333333333	1	2.33333333333333	1	-3	0	2	1	Conscious	[18,25[	Male	[50K,Inf[	high	Latino	White	23.1103763887586	2	1	1	2	0	2	1	0.000599341322439205
734	-1	0	-0.333333333333333	-3	2	-1	-2	0	-2	2	Conscious	[30,40[	Male	[25K,50K[	high	Other	White	23.1103763887586	2	-2	1	2	-3	-1	2	0.000361968520790085
735	1.66666666666667	-1.66666666666667	-1	1.33333333333333	1.33333333333333	1	-3	-3	2	1	Control	[30,40[	Female	[50K,Inf[	high	Other	White	23.0882109352885	2	0	0	1.5	1	1	2	0.000683058388810492
736	2	2	1	2	2	1	0	-1	3	2	Control	[25,30[	Male	[25K,50K[	high	Other	White	23.0558894759765	2	1	0	1	0	0	-1	0.000198865381801526
737	1.66666666666667	1	0.333333333333333	1.66666666666667	2.33333333333333	-1	-2	-2	3	0	Conscious	[25,30[	Male	[0,25K[	mid	Other	White	23.0558894759765	3	-1	1	3	-3	-2	2	0.000270127263179463
738	1	0.333333333333333	0.333333333333333	-2	0.666666666666667	1	-3	-2	1	0	Control	[18,25[	Female	[25K,50K[	low	Other	White	23.0282113373499	6	-2	-2	2	1	1	2	0.000610160126172568
739	1.66666666666667	2	-0.333333333333333	1.66666666666667	2	1	1	-1	3	2	Control	[30,40[	Female	[50K,Inf[	high	Other	Other	23.0282113373499	2	1	2	2	2	1	1	0.000683058388810492
740	-1.66666666666667	0	-1	-3	3	-3	-2	-3	-3	1	Control	[25,30[	Female	[0,25K[	mid	Other	White	23.0282113373499	5	-2	1	2	-2	-2	2	0.000409408691498814
741	0	2.66666666666667	0	0	3	-2	1	-3	1	2	Control	[18,25[	Female	[0,25K[	high	Other	White	23.0231998000196	2	-2	1.5	2	1	2	2	0.000828806318581525
742	2	2.33333333333333	2.33333333333333	3	3	1	1	0	2	1	Control	[18,25[	Male	[50K,Inf[	mid	Other	White	23.0125740949756	1	-3	1	3	-1	3	2	0.000599341322439205
743	3	2.33333333333333	-0.666666666666667	2.66666666666667	2.33333333333333	3	1	-1	2	0	Control	[18,25[	Male	[25K,50K[	mid	Other	White	23.0125740949756	4	0	-2	3	1	0	3	0.000348404386087307
744	-3	-1.66666666666667	0.666666666666667	-3	1.33333333333333	-3	-3	-1	1	1	Non-Conscious	[30,40[	Male	[50K,Inf[	mid	Other	White	23.0125740949756	6	-2	-3	2.5	-3	-2	3	0.000622674973665024
745	3	2.33333333333333	1.66666666666667	3	3	2	-1	1	1	2	Control	[30,40[	Female	[50K,Inf[	high	Other	White	23.0007926812729	1	2	-1	2	-2	-1	1	0.000683058388810492
746	2	2.33333333333333	3	0	1.66666666666667	1	2	0	1	1	Control	[25,30[	Female	[25K,50K[	mid	Other	White	22.9977543542893	1	-1	1	1.5	0	1	0	0.00030140317859617
747	-1.33333333333333	0	0.666666666666667	0	2	-2	0	-2	-1	1	Control	[30,40[	Male	[25K,50K[	mid	Other	Other	22.9819854088211	3	1	-1	2	-1	-2	2	0.000361968520790085
748	-1.66666666666667	1.33333333333333	1.33333333333333	-1.66666666666667	1.66666666666667	2	1	0	2	1	Non-Conscious	[18,25[	Male	[25K,50K[	high	Other	White	22.9573553024657	5	-2	1	1.5	-2	1	2	0.000348404386087307
749	1.33333333333333	-3	1.33333333333333	-1.66666666666667	2.33333333333333	1	-3	1	-3	2	Conscious	[25,30[	Male	[25K,50K[	high	Other	White	22.9573553024657	6	-2	1.5	-1	-1	2	-1	0.000198865381801526
750	-2.66666666666667	1	0	-3	2.33333333333333	0	0	-1	1	1	Conscious	[30,40[	Male	[0,25K[	low	Other	White	22.9573553024657	1	1	0	1	-3	2	3	0.000491677158650617
751	-0.666666666666667	0.666666666666667	1.33333333333333	-1.66666666666667	1.33333333333333	-1	0	0	-1	0	Non-Conscious	[18,25[	Male	[0,25K[	mid	Other	White	22.8892451063625	2	0	0.5	1.5	1	2	0	0.000473252420511348
752	-3	3	0	-3	3	-3	0	0	-3	3	Conscious	[18,25[	Male	[50K,Inf[	mid	Other	Other	22.8892451063625	4	1	-3	3	3	-3	3	0.000599341322439205
753	1	-1.33333333333333	2	3	2	2	-3	1	3	2	Non-Conscious	[25,30[	Male	[25K,50K[	high	Other	White	22.8731039489454	2	1	1	3	0	1	3	0.000198865381801526
754	-1.33333333333333	0	-2	0.333333333333333	1	1	-2	-2	2	1	Non-Conscious	[18,25[	Male	[50K,Inf[	mid	Other	White	22.8665793932167	4	-2	0	1	-2	1	1	0.000599341322439205
755	-3	-3	-3	-3	0.666666666666667	-3	-3	-3	-3	0	Control	[25,30[	Female	[50K,Inf[	mid	Other	Other	22.8625457250914	4	-2	-1	2	-2	-1	2	0.000518487673694042
756	-1	0.666666666666667	-1	-3	1	-1	-1	-1	-3	1	Conscious	[25,30[	Female	[50K,Inf[	mid	Other	Other	22.8510712501395	3	1	1	1	2	1	1	0.000518487673694042
757	-3	-2	-3	-3	0.333333333333333	-3	-3	-3	-3	1	Conscious	[25,30[	Male	[50K,Inf[	mid	Other	Other	22.8497426994854	1	-3	0	0	1	0	0	0.000342097418045811
758	2	-2	1.66666666666667	-1.33333333333333	2.33333333333333	3	-3	1	0	0	Control	[25,30[	Male	[25K,50K[	high	Other	Other	22.8071693167608	2	1	0	1.5	0	1	2	0.000198865381801526
759	-0.333333333333333	-2	-1.33333333333333	-1.66666666666667	1.66666666666667	-1	-3	-2	-2	1	Control	[25,30[	Male	[50K,Inf[	high	Other	Other	22.8071693167608	4	-2	1.5	1	1	2	2	0.000342097418045811
760	3	0	3	1	2.33333333333333	3	-2	1	1	2	Conscious	[30,40[	Female	[0,25K[	high	Other	White	22.8071693167608	1	0	1	-1	0	-1	-3	0.000539357163860392
761	2.66666666666667	1.66666666666667	1.33333333333333	-1.33333333333333	2.66666666666667	1	1	0	0	1	Conscious	[18,25[	Male	[0,25K[	high	Other	White	22.8071693167608	4	-1	2	1	3	3	-1	0.000473252420511348
762	2	2	2.33333333333333	1.33333333333333	1.33333333333333	2	2	3	2	2	Non-Conscious	[40,Inf[	Female	[0,25K[	high	Other	White	22.7415725572892	5	1	1.5	1	-2	3	1	0.0020885973584926
763	0.666666666666667	1	1	-2.33333333333333	2	-2	-3	3	-3	1	Non-Conscious	[25,30[	Male	[50K,Inf[	low	Other	White	22.7099589864138	3	-1	-1	2	-2	1	3	0.000342097418045811
764	0	1.66666666666667	3	-2.33333333333333	3	0	1	2	-3	1	Non-Conscious	[18,25[	Male	[50K,Inf[	high	Other	Other	22.7099589864138	5	-2	-1	-1	1	-3	-3	0.000599341322439205
765	-2	1	1	2	-1	-1	2	1	1	-2	Non-Conscious	[40,Inf[	Female	[0,25K[	mid	Other	White	22.7099589864138	4	1	0	1	1	2	1	0.0020885973584926
766	-2.33333333333333	-2.33333333333333	2	-3	2	-3	-2	1	-3	1	Non-Conscious	[40,Inf[	Female	[50K,Inf[	low	Other	White	22.7099589864138	4	-2	-1	2	-2	0	2	0.00264506349809989
767	-2.66666666666667	0.333333333333333	0	-2.33333333333333	-0.333333333333333	-2	-2	-2	-1	-2	Non-Conscious	[25,30[	Male	[50K,Inf[	high	Other	White	22.7099589864138	6	-3	-1.5	1.5	-2	0	1	0.000342097418045811
768	-3	-3	-3	-1.66666666666667	3	-3	-3	-3	1	3	Non-Conscious	[18,25[	Male	[0,25K[	mid	Other	White	22.7099589864138	1	-3	-1	3	-3	1	2	0.000473252420511348
769	-1.33333333333333	-1	-3	-3	-1.66666666666667	-3	-3	-3	-3	-3	Conscious	[40,Inf[	Female	[50K,Inf[	high	Other	White	22.7099589864138	3	-3	-2	3	-3	-3	-3	0.00264506349809989
770	-2	-3	-1	1.33333333333333	0.666666666666667	-1	-3	-2	-2	-1	Conscious	[30,40[	Female	[0,25K[	high	Other	White	22.7099589864138	4	-1	1	1	-3	-2	-2	0.000539357163860392
771	3	2	2.66666666666667	3	2.66666666666667	-1	-2	-1	0	1	Non-Conscious	[18,25[	Male	[50K,Inf[	high	Other	Other	22.6703883611849	2	0	2	3	1	3	2	0.000599341322439205
772	1	1.33333333333333	-0.666666666666667	0	2	-1	0	-3	-2	-1	Non-Conscious	[30,40[	Female	[25K,50K[	high	Other	White	22.6574972681195	2	-3	1	1	2	1	2	0.000397070133003293
773	-2	-2	0	-3	0.666666666666667	-3	-3	-3	-3	-2	Conscious	[40,Inf[	Female	[25K,50K[	high	Other	White	22.6574972681195	5	-3	-1	2	-3	1	1	0.00153760751964656
774	1.33333333333333	1	1	1	2	0	-1	-1	-1	1	Conscious	[25,30[	Male	[25K,50K[	high	Latino	White	22.6490208381651	2	1	1	1	-1	2	1	0.000198865381801526
775	1	-0.666666666666667	-0.333333333333333	-1	1.33333333333333	-1	-2	-2	-3	-1	Non-Conscious	[18,25[	Female	[0,25K[	high	Other	Other	22.6345149904661	3	0	1	1	-2	2	3	0.000828806318581525
776	0.666666666666667	1	1	0.333333333333333	0.333333333333333	1	2	1	0	0	Non-Conscious	[30,40[	Female	[25K,50K[	mid	Other	White	22.5963408767956	5	0	-0.5	1	0	0	-1	0.000397070133003293
777	1	1.33333333333333	2.33333333333333	-2	2	-1	0	1	-1	1	Non-Conscious	[40,Inf[	Female	[0,25K[	mid	Other	White	22.5963408767956	3	-2	0	1	1	1	2	0.0020885973584926
778	-3	1	1	-3	2	-3	0	-3	-3	1	Non-Conscious	[30,40[	Female	[25K,50K[	mid	Other	White	22.5963408767956	2	-3	1	1	-3	3	3	0.000397070133003293
779	3	3	3	3	3	3	1	2	3	3	Conscious	[30,40[	Male	[50K,Inf[	high	Other	Other	22.5963408767956	2	1	1	1.5	3	2	3	0.000622674973665024
780	-1.33333333333333	1	-1	-3	3	2	0	1	2	2	Non-Conscious	[18,25[	Male	[25K,50K[	mid	Other	White	22.5941636568851	2	0	-2	2	-3	-2	1	0.000348404386087307
781	0	3	0	-3	3	0	0	0	2	0	Conscious	[18,25[	Male	[50K,Inf[	low	Other	White	22.5939000082159	2	1	-2.5	3	0	-3	1	0.000599341322439205
782	-3	-3	-3	-3	-0.333333333333333	-3	-3	-3	-2	-1	Non-Conscious	[18,25[	Male	[0,25K[	low	Other	White	22.5186575719412	4	-3	-1	3	-3	-3	3	0.000473252420511348
783	2	-1.33333333333333	3	0.666666666666667	-0.333333333333333	1	-3	1	2	-1	Non-Conscious	[18,25[	Male	[0,25K[	mid	Other	White	22.4684214890709	6	-2	0	2	-2	-1	1	0.000473252420511348
784	-0.666666666666667	-2	1	-2	2.66666666666667	-3	-3	0	-3	1	Conscious	[30,40[	Male	[0,25K[	mid	Other	White	22.4684214890709	2	-1	1	2	2	1	2	0.000491677158650617
785	1.66666666666667	1.33333333333333	3	2.33333333333333	2.66666666666667	-1	0	1	-1	0	Conscious	[18,25[	Male	[50K,Inf[	low	Other	White	22.4684214890709	3	-3	2	1.5	3	3	2	0.000599341322439205
786	2	1	2.33333333333333	-0.666666666666667	3	1	-2	0	-1	1	Control	[25,30[	Female	[25K,50K[	high	Other	White	22.4649268233448	2	-2	-1	0	-1	1	-1	0.00030140317859617
787	-1	0.333333333333333	3	-3	0.333333333333333	-1	1	2	-1	1	Non-Conscious	[25,30[	Female	[50K,Inf[	mid	Other	White	22.4649268233448	1	1	1	2	-3	-1	-3	0.000518487673694042
788	2	-1	1	2	3	0	-3	-1	1	-2	Non-Conscious	[25,30[	Female	[0,25K[	low	Other	Other	22.4649268233448	4	-2	1	2	2	2	2	0.000409408691498814
789	-3	-3	-3	-3	-3	1	-3	-3	2	-3	Non-Conscious	[30,40[	Female	[0,25K[	mid	Other	White	22.4649268233448	1	-3	-1	1	-3	-1	1	0.000539357163860392
790	1.33333333333333	-0.333333333333333	1.33333333333333	-1.66666666666667	2.66666666666667	-2	-3	-1	-2	1	Conscious	[30,40[	Female	[50K,Inf[	low	Other	White	22.4649268233448	5	-2	1	2	1	1	1	0.000683058388810492
791	-3	-3	-3	-3	-3	-3	-3	-3	-3	-3	Conscious	[40,Inf[	Female	[25K,50K[	high	Other	White	22.4649268233448	7	-3	-3	3	-3	-3	3	0.00153760751964656
792	3	2.33333333333333	1.66666666666667	-2.66666666666667	2.33333333333333	2	1	0	3	1	Control	[18,25[	Female	[25K,50K[	mid	Other	White	22.4591488071865	2	1	1	2	2	2	2	0.000610160126172568
793	1.33333333333333	1.33333333333333	3	-3	2.33333333333333	-3	-3	2	-1	0	Control	[25,30[	Male	[0,25K[	high	Other	White	22.4285477657088	1	-1	0.5	1.5	2	-1	0	0.000270127263179463
794	2	1	1	2	2	2	1	1	2	2	Control	[18,25[	Male	[0,25K[	low	Other	White	22.4285477657088	3	1	2	1	1	1	-1	0.000473252420511348
795	0	2	-3	-3	2	0	0	-3	-3	2	Control	[18,25[	Male	[25K,50K[	high	Latino	Other	22.4285477657088	6	-3	0	3	-3	0	3	0.000348404386087307
796	-3	0.333333333333333	-3	-3	0.666666666666667	-3	-3	-3	-3	-2	Conscious	[25,30[	Male	[25K,50K[	mid	Other	White	22.4285477657088	1	-3	-1	2	-3	-3	3	0.000198865381801526
797	-2	0.666666666666667	0.666666666666667	1.33333333333333	2	1	-1	0	1	1	Control	[18,25[	Male	[0,25K[	low	Other	White	22.3777750796242	5	-2	2	1.5	2	2	2	0.000473252420511348
798	1.66666666666667	3	3	2.33333333333333	3	0	1	1	1	3	Non-Conscious	[30,40[	Male	[25K,50K[	high	Other	White	22.3777750796242	5	-1	1	2	-3	1	3	0.000361968520790085
799	-2.66666666666667	3	3	1.33333333333333	3	-3	2	2	2	2	Non-Conscious	[25,30[	Male	[25K,50K[	mid	Other	White	22.3777750796242	1	-2	2	3	-2	2	-1	0.000198865381801526
800	0	3	0	-3	2	0	0	-1	2	1	Conscious	[25,30[	Male	[50K,Inf[	low	Other	White	22.3777750796242	1	1	-3	3	0	-3	3	0.000342097418045811
801	-3	-3	-3	-3	-3	-3	-3	1	-3	1	Control	[25,30[	Male	[50K,Inf[	mid	Other	White	22.3152233648248	5	-3	-2.5	2.5	-3	-3	2	0.000342097418045811
802	0	0.333333333333333	2.33333333333333	0	2.33333333333333	0	-3	1	0	0	Control	[25,30[	Male	[50K,Inf[	high	Other	White	22.3152233648248	4	-1	2	2	2	3	2	0.000342097418045811
803	0.333333333333333	-0.666666666666667	2	-1.33333333333333	1.66666666666667	0	-2	0	-2	1	Non-Conscious	[18,25[	Male	[50K,Inf[	mid	Other	White	22.3152233648248	2	-1	1.5	1	1	2	2	0.000599341322439205
804	3	-3	1	-3	3	1	-3	1	-2	1	Control	[40,Inf[	Female	[25K,50K[	high	Other	White	22.3142018549662	1	-1	0	1	3	3	2	0.00153760751964656
805	-2	3	3	-2.66666666666667	2	-1	2	1	-2	1	Conscious	[25,30[	Female	[25K,50K[	high	Other	White	22.3142018549662	6	1	0	2	-2	-2	3	0.00030140317859617
806	2	0.666666666666667	1.33333333333333	3	2.33333333333333	0	-1	0	1	1	Conscious	[30,40[	Female	[25K,50K[	low	Other	White	22.3142018549662	6	1	-2	3	-2	2	3	0.000397070133003293
807	-3	-3	-3	-2	1	-3	-3	-3	-2	1	Conscious	[40,Inf[	Female	[0,25K[	mid	Other	White	22.3142018549662	3	1	-2	3	-3	1	1	0.0020885973584926
808	-2.33333333333333	3	-1	-3	-0.333333333333333	-1	0	1	0	2	Control	[25,30[	Male	[25K,50K[	low	Other	Other	22.2399379492637	4	0	1	0	3	2	2	0.000198865381801526
809	1.33333333333333	3	1	-1	2	0	1	1	0	1	Conscious	[25,30[	Male	[50K,Inf[	mid	Other	Other	22.2399379492637	4	0	1	1	0	1	1	0.000342097418045811
810	2	-3	-0.666666666666667	0	2	1	-3	-3	-1	-1	Conscious	[30,40[	Male	[50K,Inf[	high	Other	White	22.2399379492637	2	-1	1	1.5	1	2	2	0.000622674973665024
811	-2.33333333333333	0	1.33333333333333	-3	-3	-3	0	-2	-3	-3	Control	[30,40[	Male	[25K,50K[	mid	Other	White	22.1646824978769	2	0	-2.5	3	-3	-3	3	0.000361968520790085
812	2.66666666666667	0	2.66666666666667	3	3	1	-1	0	2	-1	Control	[18,25[	Male	[25K,50K[	high	Other	White	22.150882360996	2	-1	3	-1	1	2	0	0.000348404386087307
813	0	-0.666666666666667	-0.666666666666667	2	1	1	-3	-2	1	1	Non-Conscious	[40,Inf[	Male	[25K,50K[	high	Other	White	22.150882360996	4	1	-2	2.5	0	1	3	0.00187680970243357
814	-3	-1.33333333333333	1.33333333333333	-1	3	-3	-3	-3	-3	1	Non-Conscious	[25,30[	Male	[25K,50K[	low	Other	White	22.150882360996	3	-2	-1	1	-3	-1	1	0.000198865381801526
815	1.33333333333333	1.33333333333333	2.33333333333333	0.666666666666667	2	1	0	-1	-1	2	Conscious	[30,40[	Male	[25K,50K[	mid	Other	Other	22.150882360996	2	-1	-0.5	2	-1	1	0	0.000361968520790085
816	-0.666666666666667	-1.33333333333333	-0.333333333333333	0.666666666666667	1.33333333333333	-1	-3	0	0	1	Conscious	[18,25[	Male	[0,25K[	mid	Other	Other	22.150882360996	4	1	1	-1	1	0	2	0.000473252420511348
817	-3	-3	-0.666666666666667	-3	-0.666666666666667	-3	-3	-3	-3	-3	Conscious	[30,40[	Male	[50K,Inf[	high	Other	White	22.150882360996	4	-3	-2	2	-2	-3	3	0.000622674973665024
818	-3	-3	-3	-3	-3	-3	-3	-3	-3	-3	Control	[25,30[	Female	[25K,50K[	low	Other	White	22.1425109012979	3	-3	-3	3	-3	3	3	0.00030140317859617
819	3	1.33333333333333	1	2.66666666666667	1	2	-3	-2	1	0	Non-Conscious	[30,40[	Female	[50K,Inf[	high	Latino	White	22.1425109012979	3	2	1	-0.5	2	1	-2	0.000683058388810492
820	0	0	1.33333333333333	-1.66666666666667	1.66666666666667	0	0	1	-2	2	Non-Conscious	[25,30[	Female	[50K,Inf[	high	Other	White	22.1425109012979	1	0	1.5	1	2	0	0	0.000518487673694042
821	0	-1	0	-3	0.333333333333333	1	0	0	-3	-1	Conscious	[25,30[	Male	[0,25K[	mid	Other	White	22.0701804542729	1	-3	1	-1	3	1	0	0.000270127263179463
822	-1.33333333333333	2.66666666666667	2.66666666666667	1.33333333333333	3	-2	0	1	1	3	Control	[40,Inf[	Female	[25K,50K[	high	Other	White	22.0469303395354	1	1	1	2	-3	1	1	0.00153760751964656
823	-3	-3	-3	-3	-3	-3	-3	-3	-2	-2	Control	[25,30[	Male	[0,25K[	high	Other	White	22.0469303395354	4	-3	1	1	-2	-1	3	0.000270127263179463
824	-3	-0.333333333333333	-2	-3	2	-3	0	-2	-3	1	Control	[30,40[	Male	[0,25K[	low	Other	White	22.0469303395354	7	-2	1	1.5	-3	3	-2	0.000491677158650617
825	-2	1	2.33333333333333	1.66666666666667	3	-1	-2	1	2	0	Conscious	[30,40[	Male	[0,25K[	mid	Other	White	22.0469303395354	2	-2	1	3	1	1	0	0.000491677158650617
826	-3	-3	-3	-3	-3	-3	-3	-3	-3	-3	Conscious	[18,25[	Male	[50K,Inf[	mid	Other	White	22.0469303395354	3	-2	-2.5	3	-3	1	2	0.000599341322439205
827	-2.66666666666667	-2.33333333333333	-2.33333333333333	0.333333333333333	2.33333333333333	-1	-2	-1	1	1	Conscious	[25,30[	Male	[0,25K[	mid	Other	White	22.0362830727645	2	-2	-2	2	-2	-2	2	0.000270127263179463
828	-3	3	-3	-3	3	-3	0	0	0	1	Conscious	[25,30[	Male	[25K,50K[	high	Other	Other	22.032749863961	5	-3	0	3	-3	0	3	0.000198865381801526
829	3	3	3	3	3	0	0	1	3	2	Control	[40,Inf[	Male	[0,25K[	mid	Other	White	22.0042136010723	3	-3	2.5	2	-3	3	0	0.00254935003686576
830	0	-3	0	-1	1.33333333333333	1	-3	-3	-1	1	Non-Conscious	[30,40[	Female	[50K,Inf[	high	Other	White	21.9709064418129	2	-2	0	1.5	-3	1	-1	0.000683058388810492
831	3	1	3	0.666666666666667	3	-2	-1	-1	1	0	Control	[30,40[	Female	[50K,Inf[	high	Other	Other	21.9653708140876	3	1	1	2	1	3	2	0.000683058388810492
832	3	-3	3	1	2.33333333333333	-1	-3	-2	-1	-1	Non-Conscious	[18,25[	Male	[0,25K[	high	Other	White	21.9529710079828	4	1	1	3	1	2	1	0.000473252420511348
833	3	0	1	2.66666666666667	1	1	-2	-3	3	-2	Non-Conscious	[40,Inf[	Male	[25K,50K[	high	Other	White	21.9529710079828	1	-1	0.5	1	-3	2	2	0.00187680970243357
834	-1	1.33333333333333	2.33333333333333	3	3	-1	0	2	3	2	Non-Conscious	[25,30[	Male	[50K,Inf[	high	Other	White	21.9507311374586	3	2	1	1.5	3	2	2	0.000342097418045811
835	0.666666666666667	0.333333333333333	-0.333333333333333	0	-0.333333333333333	1	0	0	0	1	Non-Conscious	[18,25[	Female	[0,25K[	mid	Other	White	21.9480438960878	3	1	0	0.5	-1	0	-1	0.000828806318581525
836	2	2	2	-2	2	2	1	1	-2	2	Conscious	[40,Inf[	Female	[0,25K[	high	Other	White	21.9480438960878	3	-2	2	2	-2	2	-1	0.0020885973584926
837	2.33333333333333	2.33333333333333	2.66666666666667	-1.66666666666667	3	2	1	2	-1	2	Control	[25,30[	Male	[25K,50K[	mid	Other	White	21.9268569523996	1	0	2	1	2	3	1	0.000198865381801526
838	-1	3	2	3	3	0	3	2	3	3	Control	[30,40[	Male	[25K,50K[	high	Other	White	21.9268569523996	2	-3	0	1.5	-2	3	1	0.000361968520790085
839	-3	0	0.666666666666667	-3	2	-3	-3	-3	1	2	Control	[40,Inf[	Female	[25K,50K[	mid	Other	White	21.9268569523996	3	-1	-1.5	1	-1	1	1	0.00153760751964656
840	3	3	2.66666666666667	-3	3	3	3	3	-3	3	Non-Conscious	[30,40[	Female	[25K,50K[	high	Other	White	21.9268569523996	1	3	1.5	2.5	3	2	3	0.000397070133003293
841	1.66666666666667	-0.666666666666667	-1	0.666666666666667	1	0	-1	-3	0	0	Conscious	[30,40[	Male	[25K,50K[	high	Other	Other	21.9268569523996	4	-2	1	1	1	-1	1	0.000361968520790085
842	-2	0	3	1.33333333333333	3	-1	-3	-1	2	3	Conscious	[18,25[	Female	[25K,50K[	mid	Other	White	21.9268569523996	6	1	0	0	0	3	2	0.000610160126172568
843	1.33333333333333	0	-0.333333333333333	2.33333333333333	1	2	-2	-3	3	1	Control	[25,30[	Male	[50K,Inf[	mid	Other	White	21.8732579687382	1	-1	1	1	1	2	-1	0.000342097418045811
844	0.666666666666667	0.666666666666667	0.666666666666667	0.666666666666667	1	1	1	-1	0	1	Non-Conscious	[18,25[	Male	[0,25K[	mid	Other	White	21.8264665893831	3	0	0.5	0	0	1	-1	0.000473252420511348
845	-2	-2	1	-2.33333333333333	1	-2	-2	1	-3	1	Conscious	[30,40[	Male	[50K,Inf[	mid	Other	Other	21.8264665893831	1	1	1	1.5	2	2	1	0.000622674973665024
846	3	1.66666666666667	3	1	3	2	0	2	2	3	Conscious	[18,25[	Female	[0,25K[	mid	Other	White	21.7893287026243	6	-1	0	1.5	2	3	2	0.000828806318581525
847	2	-2	1	-1	2	2	-2	1	-1	2	Conscious	[18,25[	Female	[50K,Inf[	mid	Other	White	21.7893287026243	3	-3	-1	1	1	-1	1	0.00104962564055752
848	2	-2	-2	-1	2	2	-3	-2	-2	1	Conscious	[40,Inf[	Male	[25K,50K[	high	Other	White	21.7893287026243	2	-1	-1.5	1.5	-3	1	1	0.00187680970243357
849	1	1.66666666666667	3	3	3	-1	0	0	1	0	Control	[25,30[	Male	[0,25K[	high	Other	Other	21.7688845961291	4	1	-1.5	2	1	2	2	0.000270127263179463
850	-1	-1.66666666666667	-1	-1.66666666666667	1	-1	-2	-1	-1	1	Control	[30,40[	Female	[25K,50K[	mid	Other	Other	21.7688845961291	5	1	-1	1	1	1	1	0.000397070133003293
851	-1.33333333333333	1	-0.333333333333333	-2.33333333333333	2.33333333333333	1	-1	-3	-1	0	Non-Conscious	[30,40[	Male	[0,25K[	low	Other	White	21.7688845961291	2	-1	2.5	1	-2	-1	2	0.000491677158650617
852	1.66666666666667	2.66666666666667	1	1	3	1	3	-2	-2	1	Conscious	[18,25[	Female	[50K,Inf[	mid	Latino	White	21.7288190555957	2	-2	1	2	-3	-1	2	0.00104962564055752
853	3	3	3	0	3	2	1	1	1	2	Conscious	[18,25[	Male	[50K,Inf[	mid	Latino	White	21.7078647137761	1	3	0	3	1	1	-1	0.000599341322439205
854	-1	2.66666666666667	2.33333333333333	1	2	-3	-1	-1	-2	-1	Control	[25,30[	Male	[25K,50K[	mid	Other	White	21.699660683272	4	1	-1.5	3	-3	1	3	0.000198865381801526
855	1.33333333333333	-1	1	1.33333333333333	3	2	-3	1	1	3	Non-Conscious	[25,30[	Male	[50K,Inf[	high	Other	White	21.699660683272	3	-2	0.5	1	-2	2	1	0.000342097418045811
856	3	-1	-2.66666666666667	1.66666666666667	3	3	-1	-3	1	2	Non-Conscious	[30,40[	Male	[25K,50K[	mid	Other	Other	21.699660683272	5	1	2	2	1	-1	2	0.000361968520790085
857	-1.66666666666667	1	2.33333333333333	0	-0.333333333333333	2	2	0	1	0	Conscious	[25,30[	Male	[25K,50K[	low	Other	White	21.699660683272	4	1	-2.5	3	-1	-2	3	0.000198865381801526
858	1	-1	1.66666666666667	0	1.66666666666667	-3	-3	1	-2	1	Control	[18,25[	Female	[25K,50K[	mid	Other	White	21.6736933473867	3	-1	0	0	-3	3	1	0.000610160126172568
859	0.666666666666667	-1.33333333333333	2.33333333333333	-0.666666666666667	3	-1	-3	1	-2	1	Control	[18,25[	Female	[0,25K[	mid	Other	White	21.6328924965542	1	-2	2	1	-1	3	1	0.000828806318581525
860	0.666666666666667	0.333333333333333	2.66666666666667	-1.66666666666667	1	0	0	2	-2	-3	Control	[18,25[	Female	[25K,50K[	high	Other	Other	21.6328924965542	2	0	2	2.5	-3	-3	3	0.000610160126172568
861	-1.66666666666667	0.333333333333333	3	1	2.33333333333333	-2	-1	1	3	1	Non-Conscious	[25,30[	Male	[50K,Inf[	high	Other	White	21.6328924965542	2	2	1	2	-2	2	3	0.000342097418045811
862	0.333333333333333	-2.66666666666667	-1.33333333333333	0.666666666666667	1.66666666666667	1	-2	-2	-1	1	Conscious	[40,Inf[	Female	[50K,Inf[	high	Other	White	21.6328924965542	5	2	0	0	1	-2	1	0.00264506349809989
863	-3	-3	0.333333333333333	-3	2	-3	-3	-1	-3	1	Conscious	[40,Inf[	Female	[0,25K[	low	Other	White	21.6328924965542	4	-3	0	3	-2	2	3	0.0020885973584926
864	-2.66666666666667	-2	-1	0	-1.33333333333333	-3	-3	-2	0	0	Conscious	[18,25[	Male	[0,25K[	high	Other	White	21.6328924965542	1	-3	-1	-1	-2	-1	1	0.000473252420511348
865	1	1	1.66666666666667	3	2.66666666666667	-3	-3	-1	2	1	Non-Conscious	[18,25[	Male	[25K,50K[	high	Other	White	21.6178726346741	6	-3	0	2	1	3	2	0.000348404386087307
866	3	3	3	2	3	3	3	3	1	2	Conscious	[18,25[	Male	[25K,50K[	high	Other	White	21.6178726346741	1	-1	1	0.5	1	2	2	0.000348404386087307
867	1	2	-1.66666666666667	-3	-1	1	2	-1	-2	-2	Control	[30,40[	Female	[25K,50K[	mid	Other	White	21.6110906396668	2	1	1	2	0	2	1	0.000397070133003293
868	2.66666666666667	3	3	-0.666666666666667	3	2	1	2	0	3	Conscious	[18,25[	Male	[25K,50K[	mid	Other	White	21.6049382716049	4	1	1.5	0.5	1	2	-1	0.000348404386087307
869	-1	2	3	-1.66666666666667	2	0	2	1	-1	1	Non-Conscious	[18,25[	Female	[0,25K[	mid	Other	White	21.5907869532002	3	-2	0	1	-2	1	1	0.000828806318581525
870	2	3	3	-3	3	1	-2	-1	2	2	Non-Conscious	[30,40[	Male	[50K,Inf[	high	Other	White	21.5225205960616	2	1	2	1	1	2	1	0.000622674973665024
871	3	1	1.66666666666667	2.33333333333333	3	1	-3	-1	-1	1	Control	[30,40[	Male	[50K,Inf[	high	Other	Other	21.4619366241636	3	-2	1	3	1	2	3	0.000622674973665024
872	3	-3	1	2	-1	1	-3	-1	2	-1	Control	[25,30[	Female	[25K,50K[	low	Other	White	21.4559633220829	6	2	1.5	1.5	2	2	0	0.00030140317859617
873	2	0.666666666666667	2	2	3	1	0	1	1	1	Control	[40,Inf[	Female	[50K,Inf[	high	Other	White	21.4559633220829	5	-1	1	3	2	2	0	0.00264506349809989
874	1	1	1	2	2	1	1	1	2	2	Control	[30,40[	Female	[25K,50K[	high	Other	White	21.4559633220829	2	0	1	0	0	1	0	0.000397070133003293
875	-3	-3	-3	-3	3	-3	-3	-3	-3	0	Control	[40,Inf[	Female	[0,25K[	high	Other	White	21.4559633220829	1	2	-1	1	-2	3	1	0.0020885973584926
876	1	1	1	3	3	1	0	-1	2	1	Non-Conscious	[25,30[	Female	[0,25K[	mid	Other	White	21.4559633220829	2	-2	-2	3	-3	3	1	0.000409408691498814
877	1	1	1	1	1	1	-1	1	3	1	Conscious	[30,40[	Female	[25K,50K[	high	Other	White	21.4559633220829	2	-1	1	1	0	1	0	0.000397070133003293
878	-2	-1.33333333333333	1.66666666666667	-2	2	-1	-3	-1	-1	1	Control	[18,25[	Male	[0,25K[	low	Other	White	21.4125196156294	4	-3	0	2	1	1	1	0.000473252420511348
879	1.33333333333333	-1.33333333333333	-2	0	0.666666666666667	2	-2	-2	0	-1	Control	[18,25[	Female	[50K,Inf[	mid	Other	White	21.4125196156294	3	-1	1	2	1	2	1	0.00104962564055752
880	1.66666666666667	2.33333333333333	2.66666666666667	-0.666666666666667	2	1	0	-1	-2	3	Non-Conscious	[40,Inf[	Male	[25K,50K[	high	Other	White	21.4125196156294	5	0	1	3	-3	0	3	0.00187680970243357
881	3	3	3	0.666666666666667	3	2	2	1	1	1	Conscious	[30,40[	Female	[50K,Inf[	mid	Other	Other	21.4125196156294	3	1	2	3	2	2	3	0.000683058388810492
882	-3	0.333333333333333	1.33333333333333	-3	-1	-2	-2	-1	-3	-2	Conscious	[18,25[	Male	[0,25K[	low	Other	White	21.4125196156294	5	-3	1	2	-2	2	1	0.000473252420511348
883	-2	1	0	-2	2	0	0	-1	-1	1	Conscious	[25,30[	Male	[25K,50K[	high	Other	White	21.4125196156294	3	2	0	2	-2	-1	1	0.000198865381801526
884	3	-1.33333333333333	1	-1	1	2	-3	1	-1	1	Control	[18,25[	Male	[25K,50K[	high	Other	Other	21.3003753251882	2	-2	-0.5	1	1	2	2	0.000348404386087307
885	1.66666666666667	1.66666666666667	2	0.333333333333333	1.66666666666667	1	1	-1	1	2	Control	[18,25[	Male	[0,25K[	mid	Other	Other	21.2866913623101	4	-1	0.5	1	1	2	1	0.000473252420511348
886	1.66666666666667	-2.66666666666667	2.33333333333333	-1	0	1	-3	1	-1	-2	Control	[18,25[	Female	[50K,Inf[	high	Other	White	21.2866913623101	2	1	1	2.5	-1	1	2	0.00104962564055752
887	1	-1	1	-2	-1	1	-2	1	-3	-2	Control	[18,25[	Female	[0,25K[	mid	Other	White	21.2866913623101	3	-2	1	1	0	2	-2	0.000828806318581525
888	0	0	0.333333333333333	0	1.33333333333333	-1	0	0	-2	1	Control	[30,40[	Female	[50K,Inf[	mid	Other	White	21.2866913623101	6	0	-1	1.5	0	2	2	0.000683058388810492
889	2.33333333333333	0	2	1.33333333333333	2	-1	-3	-2	1	-3	Non-Conscious	[25,30[	Male	[0,25K[	high	Other	Other	21.2866913623101	1	-3	2.5	0.5	1	2	-2	0.000270127263179463
890	0	0	1	2	3	0	0	1	2	3	Non-Conscious	[25,30[	Male	[25K,50K[	high	Other	White	21.2866913623101	1	-1	0	0	0	1	0	0.000198865381801526
891	-3	-3	-3	-3	1.66666666666667	-2	-3	-2	-2	1	Conscious	[40,Inf[	Female	[0,25K[	mid	Other	White	21.2866913623101	3	-2	-1	2	-3	0	2	0.0020885973584926
892	-3	-3	-3	-3	0.333333333333333	-3	-3	-3	-3	-3	Non-Conscious	[40,Inf[	Female	[50K,Inf[	low	Other	White	21.2843156155062	5	-3	-1	3	-3	0	-2	0.00264506349809989
893	1.33333333333333	2.33333333333333	1	-3	2.33333333333333	2	1	-1	0	1	Control	[40,Inf[	Female	[50K,Inf[	high	Other	White	21.256810465246	4	1	2	2	1	-2	2	0.00264506349809989
894	-1.66666666666667	1.66666666666667	2	-3	2	-2	-3	-2	-3	1	Non-Conscious	[30,40[	Female	[50K,Inf[	high	Other	Other	21.2164424328849	6	-1	0	2	-1	1	1	0.000683058388810492
895	-3	-3	-3	-3	0	-2	-2	-2	-3	-2	Non-Conscious	[40,Inf[	Male	[50K,Inf[	high	Other	White	21.1994621965836	4	0	-2	2	1	1	1	0.00322857476524819
896	-1	1	1.66666666666667	0.333333333333333	3	-2	0	-1	0	1	Control	[30,40[	Male	[25K,50K[	high	Other	White	21.188553633218	3	-1	2	3	2	3	2	0.000361968520790085
897	-3	0	1	-3	1.33333333333333	-2	-1	-1	-2	0	Control	[18,25[	Male	[50K,Inf[	mid	Other	White	21.1845116896954	4	-3	0	3	-1	-2	2	0.000599341322439205
898	-1	0	2	0.666666666666667	2.33333333333333	0	-1	2	1	2	Control	[30,40[	Female	[0,25K[	high	Other	White	21.1437549183853	2	0	0	0	0	2	0	0.000539357163860392
899	-3	3	3	-3	3	1	-1	0	0	1	Control	[18,25[	Female	[50K,Inf[	high	Latino	Other	21.1437549183853	1	-2	1.5	2	-3	2	2	0.00104962564055752
900	-2.33333333333333	-2.33333333333333	-0.333333333333333	-3	3	-3	-3	0	-2	2	Conscious	[25,30[	Male	[50K,Inf[	mid	Other	White	21.1437549183853	2	-2	1	2	-2	-2	1	0.000342097418045811
901	3	2	0	3	3	3	1	-1	2	2	Control	[25,30[	Female	[25K,50K[	mid	Other	White	21.1336719004799	2	-2	2	1	1	2	1	0.00030140317859617
902	1.66666666666667	1	2.66666666666667	-1.66666666666667	3	1	-1	1	-1	1	Non-Conscious	[30,40[	Female	[25K,50K[	high	Other	White	21.1126679089296	2	-1	1	1	-1	1	3	0.000397070133003293
903	2	2	2	1.33333333333333	2	2	2	2	2	1	Conscious	[18,25[	Female	[25K,50K[	mid	Other	White	21.1126679089296	2	1	1	2	0	1	3	0.000610160126172568
904	-1.66666666666667	1.33333333333333	2	-0.333333333333333	0.666666666666667	-1	0	0	-1	2	Non-Conscious	[30,40[	Male	[25K,50K[	high	Other	White	21.1092214265494	2	0	1	0.5	2	-1	1	0.000361968520790085
905	1.33333333333333	0	0	-1	1.66666666666667	0	-1	-1	0	1	Conscious	[25,30[	Male	[50K,Inf[	high	Other	White	21.1092214265494	3	0	2	2	-3	2	2	0.000342097418045811
906	-1	-1.33333333333333	-2	-1.66666666666667	-1.66666666666667	-1	-2	-2	-2	-2	Conscious	[18,25[	Male	[0,25K[	mid	Other	White	21.1092214265494	5	0	0	-1.5	-1	-1	-2	0.000473252420511348
907	1.33333333333333	-1.33333333333333	1.66666666666667	-3	2.66666666666667	0	-3	0	-3	2	Conscious	[30,40[	Male	[25K,50K[	high	Other	Other	21.0920701841404	6	-3	1	3	2	2	1	0.000361968520790085
908	2.33333333333333	1.66666666666667	3	2.66666666666667	3	1	-1	-3	2	1	Non-Conscious	[40,Inf[	Female	[25K,50K[	mid	Latino	White	21.0335420670841	2	1	1	3	1	1	2	0.00153760751964656
909	1.33333333333333	3	-1.33333333333333	-2.66666666666667	2	2	3	-1	-2	2	Conscious	[18,25[	Female	[50K,Inf[	mid	Other	White	21.0335420670841	2	2	1.5	1.5	2	1	2	0.00104962564055752
910	-2	2.33333333333333	3	2.66666666666667	2.66666666666667	0	-2	2	3	1	Control	[30,40[	Male	[50K,Inf[	high	Other	White	21.0215462869197	6	-2	3	2	0	3	2	0.000622674973665024
911	-3	-0.666666666666667	-0.666666666666667	-3	1.66666666666667	-1	-2	-1	0	3	Non-Conscious	[30,40[	Male	[0,25K[	mid	Other	White	21.0215462869197	1	-3	2	1	-3	1	3	0.000491677158650617
912	0	0.333333333333333	0	0	1	-1	0	-1	0	1	Conscious	[40,Inf[	Male	[50K,Inf[	high	Other	White	21.0215462869197	2	1	0.5	2	1	0	1	0.00322857476524819
913	2	1	2	1	3	0	-2	-3	-1	0	Conscious	[25,30[	Female	[0,25K[	high	Other	White	20.9825957714199	7	-3	1.5	2.5	1	2	3	0.000409408691498814
914	1.33333333333333	-2.33333333333333	-1	1.66666666666667	1.33333333333333	1	-3	-3	2	1	Non-Conscious	[25,30[	Male	[50K,Inf[	high	Other	White	20.9823165284531	2	-1	-2	2	2	3	1	0.000342097418045811
915	3	-1	2.66666666666667	-2	1.33333333333333	1	-3	-1	-2	-1	Non-Conscious	[40,Inf[	Female	[25K,50K[	high	Other	White	20.9823165284531	7	-2	-1	2	0	2	1	0.00153760751964656
916	-2	1	1	-3	2	-2	1	-1	-3	1	Control	[40,Inf[	Female	[25K,50K[	mid	Other	White	20.9205219045233	2	-2	1	2	0	1	1	0.00153760751964656
917	-0.666666666666667	0.333333333333333	1.33333333333333	0.666666666666667	2	-1	0	1	1	1	Non-Conscious	[18,25[	Male	[25K,50K[	low	Other	White	20.9205219045233	2	-2	1	2	1	2	1	0.000348404386087307
918	-2	1	1	-3	2	-3	-2	-2	-2	1	Conscious	[18,25[	Female	[25K,50K[	mid	Latino	White	20.8967732379909	4	-3	-1	3	1	1	3	0.000610160126172568
919	1.33333333333333	0.666666666666667	1.66666666666667	-2.33333333333333	1.33333333333333	1	1	1	-2	1	Non-Conscious	[25,30[	Female	[50K,Inf[	high	Other	White	20.8506417012834	6	1	1.5	1	1	1	-1	0.000518487673694042
920	1	-0.666666666666667	1.66666666666667	-2	2	0	-2	-1	0	-2	Conscious	[30,40[	Female	[50K,Inf[	high	Other	White	20.8305141047796	5	-2	0	2	-1	3	2	0.000683058388810492
921	3	3	3	0	3	2	2	1	1	2	Non-Conscious	[40,Inf[	Female	[0,25K[	high	Other	White	20.8209140936188	6	-3	3	3	3	3	3	0.0020885973584926
922	3	3	3	-3	3	1	2	0	-3	0	Non-Conscious	[18,25[	Male	[50K,Inf[	high	Other	White	20.8051032428595	4	-1	1	1	1	2	3	0.000599341322439205
923	-0.333333333333333	2	2	-1	2	1	1	1	1	-1	Non-Conscious	[30,40[	Female	[50K,Inf[	low	Other	White	20.8051032428595	5	1	0	1.5	-3	2	-1	0.000683058388810492
924	2	2.66666666666667	2.33333333333333	2	2.33333333333333	2	1	1	2	2	Conscious	[18,25[	Male	[25K,50K[	mid	Latino	White	20.8051032428595	4	-1	1	1.5	-2	2	1	0.000348404386087307
925	2.66666666666667	3	-0.333333333333333	3	2.66666666666667	1	0	-1	1	3	Conscious	[18,25[	Male	[0,25K[	high	Other	White	20.8051032428595	2	-1	0.5	2.5	3	2	3	0.000473252420511348
926	0	0	3	-3	3	-1	-3	1	2	1	Control	[30,40[	Male	[25K,50K[	mid	Other	White	20.8008581697637	6	-3	-3	3	-1	3	3	0.000361968520790085
927	1	-1.33333333333333	-1	-1.33333333333333	1.66666666666667	-2	-2	-3	1	-2	Conscious	[25,30[	Male	[25K,50K[	high	Other	Other	20.8008581697637	2	0	1	2	-1	2	1	0.000198865381801526
928	0	-1	1	1	2	0	-1	1	1	2	Conscious	[25,30[	Male	[0,25K[	mid	Latino	Other	20.6741568702629	3	0	0	1.5	1	2	2	0.000270127263179463
929	2	0.666666666666667	2	-1.33333333333333	2.66666666666667	2	0	1	-2	2	Control	[40,Inf[	Female	[50K,Inf[	high	Other	Other	20.6738936979767	3	1	-1	2	0	2	2	0.00264506349809989
930	1	3	3	2	3	-3	-2	-2	-1	-1	Non-Conscious	[18,25[	Female	[50K,Inf[	high	Other	White	20.6738936979767	2	0	0	1	1	2	1	0.00104962564055752
931	0	-2	2	1	2	0	-2	3	1	2	Conscious	[40,Inf[	Female	[50K,Inf[	high	Other	White	20.6738936979767	4	0	0	2	2	2	2	0.00264506349809989
932	2	-1	1	3	-1	-1	-3	-2	1	-3	Conscious	[30,40[	Female	[50K,Inf[	high	Other	White	20.6677413354827	7	-3	-1	3	2	3	3	0.000683058388810492
933	3	3	3	3	3	3	3	3	3	3	Control	[18,25[	Male	[50K,Inf[	high	Latino	Other	20.6595116587846	1	-3	0	0	-3	3	3	0.000599341322439205
934	1	1	1	-2.66666666666667	0.666666666666667	1	0	0	1	1	Conscious	[25,30[	Male	[50K,Inf[	mid	Latino	White	20.6344513044056	4	-2	1	1	1	1	1	0.000342097418045811
935	0	3	3	-2	3	0	0	-1	-1	1	Non-Conscious	[25,30[	Female	[50K,Inf[	high	Other	White	20.5977247891996	2	-1	-1	3	1	3	1	0.000518487673694042
936	1	2.33333333333333	2.66666666666667	2	3	2	1	0	3	2	Non-Conscious	[18,25[	Female	[0,25K[	mid	Other	White	20.5977247891996	2	-1	0	1	2	2	0	0.000828806318581525
937	1.33333333333333	1.33333333333333	1.33333333333333	1	3	-1	2	1	3	2	Non-Conscious	[18,25[	Male	[0,25K[	mid	Other	Other	20.5977247891996	3	-1	1	1	-2	2	2	0.000473252420511348
938	1.33333333333333	1.66666666666667	1.33333333333333	3	1.66666666666667	-3	-1	-1	3	-2	Conscious	[30,40[	Female	[25K,50K[	high	Latino	White	20.5977247891996	6	-2	-2.5	2.5	2	1	3	0.000397070133003293
939	2.33333333333333	2.33333333333333	2.66666666666667	-0.666666666666667	3	1	1	1	0	2	Non-Conscious	[25,30[	Female	[50K,Inf[	mid	Latino	White	20.5482501164045	2	1	1	2	-2	1	1	0.000518487673694042
940	-0.333333333333333	1.33333333333333	1.33333333333333	1	1.33333333333333	-2	0	0	1	1	Conscious	[18,25[	Female	[0,25K[	mid	Other	Other	20.5482501164045	2	-1	0	2	-1	2	1	0.000828806318581525
941	-3	-3	-3	-3	-1.66666666666667	1	0	-2	1	0	Control	[40,Inf[	Male	[0,25K[	high	Other	White	20.5425567900077	7	-3	-1.5	3	-3	-2	3	0.00254935003686576
942	-1.66666666666667	0	0.666666666666667	0.666666666666667	2.66666666666667	-1	-1	0	1	2	Conscious	[18,25[	Male	[0,25K[	high	Other	White	20.5425567900077	2	-1	0.5	-0.5	-1	2	0	0.000473252420511348
943	1.66666666666667	1.66666666666667	3	2.66666666666667	3	-1	-2	1	1	2	Control	[30,40[	Female	[50K,Inf[	high	Other	White	20.5264523850847	2	1	-1.5	2	-2	1	1	0.000683058388810492
944	3	2.33333333333333	3	-1.66666666666667	2.66666666666667	2	1	1	0	1	Control	[30,40[	Female	[25K,50K[	high	Other	White	20.5264523850847	2	-2	1	2	-2	2	2	0.000397070133003293
945	-1	-2	-1	1	3	-3	-3	-3	2	3	Control	[25,30[	Male	[25K,50K[	mid	Other	White	20.5264523850847	3	-3	-1	2	-1	2	1	0.000198865381801526
946	-2	0.333333333333333	1.33333333333333	1	3	-3	-2	-1	1	2	Conscious	[25,30[	Male	[25K,50K[	high	Other	White	20.5264523850847	3	-1	-1	1	-2	2	1	0.000198865381801526
947	2	2	2	2	2	1	-2	-1	2	-2	Control	[30,40[	Female	[50K,Inf[	high	Other	Other	20.506179345692	4	-1	-1	2	2	2	1	0.000683058388810492
948	1.33333333333333	0	0	-3	2	2	-3	-2	0	2	Control	[25,30[	Female	[25K,50K[	high	Other	Other	20.506179345692	4	0	0	2	1	1	2	0.00030140317859617
949	2.66666666666667	2	1	0	1.66666666666667	1	1	-2	-2	0	Non-Conscious	[18,25[	Female	[50K,Inf[	mid	Other	White	20.4981092239503	2	1	1	2	2	1	1	0.00104962564055752
950	-0.333333333333333	1.33333333333333	1.66666666666667	0.666666666666667	1.33333333333333	2	1	0	1	1	Control	[25,30[	Male	[25K,50K[	high	Other	White	20.4495582569698	2	1	1	1	1	-2	2	0.000198865381801526
951	-2.66666666666667	1	1.33333333333333	-3	2.33333333333333	1	2	1	1	2	Non-Conscious	[18,25[	Male	[50K,Inf[	high	Other	White	20.4495582569698	6	-2	1	3	-3	1	-1	0.000599341322439205
952	2	1.33333333333333	2	3	3	1	0	2	3	3	Conscious	[25,30[	Female	[25K,50K[	low	Other	White	20.3746528309383	6	-1	1	2	1	3	1	0.00030140317859617
953	2.33333333333333	0	0.333333333333333	1.33333333333333	1	0	-2	-3	-2	-1	Control	[25,30[	Female	[50K,Inf[	high	Other	Other	20.360652884371	3	-1	1	1.5	1	-1	2	0.000518487673694042
954	3	2.33333333333333	3	2	3	2	0	2	3	3	Control	[25,30[	Male	[25K,50K[	high	Other	Other	20.360652884371	1	-2	1	1	1	1	0	0.000198865381801526
955	3	3	3	3	3	2	-1	1	2	1	Control	[18,25[	Male	[25K,50K[	mid	Other	White	20.360652884371	2	0	1	1	0	1	1	0.000348404386087307
956	2	1	0.666666666666667	3	2.33333333333333	2	-2	-2	1	2	Control	[18,25[	Female	[50K,Inf[	high	Other	White	20.360652884371	5	-1	-1.5	0	-2	1	2	0.00104962564055752
957	-0.666666666666667	0	1.66666666666667	-2.66666666666667	3	1	-3	1	2	3	Control	[40,Inf[	Female	[50K,Inf[	high	Other	White	20.360652884371	2	1	1	2	-3	-2	2	0.00264506349809989
958	-1	3	3	-3	3	1	-1	-1	3	2	Control	[25,30[	Female	[25K,50K[	mid	Other	White	20.360652884371	4	2	1	-1	2	1	-1	0.00030140317859617
959	-2.66666666666667	3	1.66666666666667	-3	2.33333333333333	-1	1	1	1	1	Non-Conscious	[40,Inf[	Female	[25K,50K[	mid	Other	Other	20.360652884371	5	1	-2	1	1	1	2	0.00153760751964656
960	-2	1.33333333333333	1.33333333333333	-2	1.66666666666667	-2	-2	0	-2	1	Non-Conscious	[25,30[	Male	[0,25K[	high	Other	White	20.360652884371	7	-3	0	1	0	1	-1	0.000270127263179463
961	0	0	1	-2	2	-1	-2	-1	-2	1	Non-Conscious	[30,40[	Male	[50K,Inf[	low	Other	Other	20.360652884371	5	-2	-0.5	1.5	-2	-2	1	0.000622674973665024
962	-3	0	1.33333333333333	-0.666666666666667	2	-3	-2	1	0	2	Non-Conscious	[18,25[	Male	[50K,Inf[	high	Other	White	20.360652884371	3	-3	-1	0	-1	-1	1	0.000599341322439205
963	-0.666666666666667	-0.333333333333333	-1.33333333333333	2	2	1	-2	-2	2	1	Non-Conscious	[25,30[	Female	[0,25K[	high	Other	White	20.360652884371	1	-1	1	0	-3	1	0	0.000409408691498814
964	3	3	3	2	3	3	3	3	3	3	Conscious	[30,40[	Male	[50K,Inf[	high	Other	Other	20.360652884371	4	3	3	3	3	2	2	0.000622674973665024
965	1	-3	0	1	2	1	-3	-1	1	1	Conscious	[30,40[	Female	[25K,50K[	high	Other	White	20.360652884371	7	-3	-1	2	1	2	2	0.000397070133003293
966	-1	3	3	-3	2.66666666666667	-3	1	3	-3	1	Non-Conscious	[18,25[	Male	[0,25K[	mid	Other	White	20.3434318905675	1	-3	1	1	0	3	-3	0.000473252420511348
967	-1	1	0.333333333333333	-2.33333333333333	0.333333333333333	0	2	0	1	1	Non-Conscious	[25,30[	Male	[50K,Inf[	mid	Other	White	20.3434318905675	5	0	1	2	0	1	1	0.000342097418045811
968	2	0.333333333333333	1	1.66666666666667	3	1	-3	-3	-1	1	Non-Conscious	[18,25[	Male	[50K,Inf[	high	Other	White	20.3434318905675	5	-1	0.5	1.5	-2	-1	2	0.000599341322439205
969	1.66666666666667	2	1.66666666666667	2.33333333333333	1.33333333333333	1	1	0	1	-2	Non-Conscious	[18,25[	Female	[25K,50K[	high	Other	White	20.3016375736893	2	0	1	2	1	2	1	0.000610160126172568
970	3	1.33333333333333	3	-2	2.33333333333333	2	-2	-1	1	0	Non-Conscious	[30,40[	Female	[0,25K[	high	Other	White	20.2544293760463	6	-1	-0.5	2	-2	1	1	0.000539357163860392
971	-0.333333333333333	-1.66666666666667	3	-0.666666666666667	1.66666666666667	-1	-3	-2	1	-2	Non-Conscious	[30,40[	Male	[25K,50K[	mid	Other	White	20.2231711743725	2	-3	-2	2	1	1	2	0.000361968520790085
972	-0.666666666666667	2.33333333333333	2	2	3	-2	1	1	2	3	Conscious	[25,30[	Male	[25K,50K[	high	Other	Other	20.2231711743725	2	1	1	3	2	-1	2	0.000198865381801526
973	-0.666666666666667	2	2	-0.333333333333333	3	-2	0	1	1	2	Conscious	[25,30[	Male	[50K,Inf[	low	Other	White	20.2231711743725	2	-1	1	2	-2	2	1	0.000342097418045811
974	1	-3	-1	3	2.33333333333333	0	-3	-2	3	2	Control	[30,40[	Male	[25K,50K[	low	Other	White	20.2223567941946	4	1	0	2	-3	3	1	0.000361968520790085
975	3	3	3	3	3	0	1	1	2	2	Non-Conscious	[30,40[	Female	[50K,Inf[	mid	Other	White	20.1973285302503	1	-1	-2	2	-3	1	2	0.000683058388810492
976	-3	1	3	-2	0.333333333333333	-2	0	2	-2	1	Non-Conscious	[40,Inf[	Female	[50K,Inf[	low	Other	White	20.1939699419837	3	-2	0	1	-3	1	3	0.00264506349809989
977	-1.33333333333333	1	1.33333333333333	-3	1.33333333333333	-1	-3	-1	-2	0	Control	[25,30[	Female	[25K,50K[	low	Other	White	20.1190402380805	6	-2	-2	2	-2	1	3	0.00030140317859617
978	-3	0	0.666666666666667	-2.66666666666667	-3	-3	-3	-3	-3	-3	Control	[18,25[	Female	[25K,50K[	mid	Latino	White	20.1190402380805	4	-1	-1.5	2.5	-1	1	2	0.000610160126172568
979	1	-1.66666666666667	1	-3	1	-1	-3	-2	-2	-1	Conscious	[25,30[	Female	[50K,Inf[	high	Other	White	20.1190402380805	7	-3	-1.5	3	1	3	2	0.000518487673694042
980	0.666666666666667	-2.33333333333333	-2	-2	2	1	-2	0	-1	1	Control	[30,40[	Male	[25K,50K[	high	Latino	Other	20.0876858896575	2	-1	1.5	1.5	-1	2	-1	0.000361968520790085
981	1	1	1.66666666666667	-1.66666666666667	2	1	1	1	-1	2	Conscious	[18,25[	Male	NA	mid	Other	Other	20.0876858896575	3	-2	1	1.5	0	2	-1	0
982	-1	0.666666666666667	3	-0.666666666666667	3	-3	-1	3	-2	3	Conscious	[18,25[	Male	[0,25K[	high	Other	White	20.0834666739697	3	0	2	1	-1	-1	0	0.000473252420511348
983	3	2	3	3	3	2	1	-1	3	3	Conscious	[40,Inf[	Female	[50K,Inf[	high	Other	Other	20.0283027816795	5	-2	1	2	-3	2	1	0.00264506349809989
984	3	1	2	3	2.33333333333333	-1	-2	-1	2	1	Conscious	[40,Inf[	Female	[0,25K[	high	Other	White	20.0168298547733	2	-3	1	2	-2	2	1	0.0020885973584926
985	1.33333333333333	0	0	-2.33333333333333	3	-2	-1	-3	-3	1	Non-Conscious	[18,25[	Female	[0,25K[	mid	Other	Other	19.9953552449478	4	-1	0.5	0	-1	3	-2	0.000828806318581525
986	-1	1.66666666666667	2.33333333333333	1.33333333333333	3	-2	0	0	1	1	Non-Conscious	[25,30[	Female	[50K,Inf[	high	Other	White	19.9688238429731	2	-1	1	-1	1	2	1	0.000518487673694042
987	-1.33333333333333	2.66666666666667	1.66666666666667	-0.333333333333333	2.33333333333333	-3	1	0	-2	1	Conscious	[18,25[	Male	[0,25K[	mid	Other	Other	19.9688238429731	3	1	2	2	2	2	-1	0.000473252420511348
988	3	3	3	3	3	2	1	1	2	2	Control	[40,Inf[	Female	[0,25K[	low	Other	White	19.9202885072437	3	0	-3	3	2	3	3	0.0020885973584926
989	-3	-3	-3	-3	1	-3	-3	-3	-2	-3	Non-Conscious	[18,25[	Male	[0,25K[	mid	Other	White	19.8907916639625	1	-1	2	2.5	-3	2	2	0.000473252420511348
990	-1.33333333333333	-0.666666666666667	-1.33333333333333	-3	-0.666666666666667	-3	-3	-3	-2	-3	Non-Conscious	[18,25[	Female	[25K,50K[	low	Other	White	19.8524994846133	4	-3	-1	3	-2	-3	3	0.000610160126172568
991	1	0.666666666666667	1	-3	3	1	0	0	1	1	Control	[30,40[	Female	[25K,50K[	mid	Other	White	19.839689767563	6	-2	1	2	1	1	1	0.000397070133003293
992	-3	-3	-3	-3	2	-1	-1	-1	-1	1	Control	[40,Inf[	Female	[50K,Inf[	high	Other	White	19.839689767563	4	-1	-2	2	-1	-2	1	0.00264506349809989
993	3	3	3	3	3	2	1	2	3	3	Non-Conscious	[25,30[	Female	[0,25K[	mid	Other	White	19.839689767563	3	-3	2	1.5	2	3	1	0.000409408691498814
994	-2.33333333333333	1.66666666666667	1.66666666666667	-0.666666666666667	2.66666666666667	-2	0	1	-1	3	Control	[30,40[	Female	[25K,50K[	high	Other	Other	19.8393565290221	1	1	1.5	1	-3	2	0	0.000397070133003293
995	-3	-2	-3	-3	-2.33333333333333	-3	-2	-3	-2	-2	Non-Conscious	[18,25[	Female	[50K,Inf[	mid	Other	White	19.8393565290221	6	-3	0	2	-2	1	3	0.00104962564055752
996	0.333333333333333	0.333333333333333	-1	1.66666666666667	2.33333333333333	1	1	1	2	0	Non-Conscious	[40,Inf[	Female	[50K,Inf[	high	Other	Other	19.802416977615	1	-3	0	0	-2	1	1	0.00264506349809989
997	-3	0	-3	-3	3	-3	0	-3	-3	3	Conscious	[25,30[	Female	[50K,Inf[	high	Other	White	19.7933819596453	7	-3	1	2	1	1	3	0.000518487673694042
998	3	2	3	3	3	0	-1	-1	1	2	Control	[25,30[	Female	[25K,50K[	high	Other	Other	19.7394862563163	1	-1	2	1.5	-1	2	-1	0.00030140317859617
999	-1	-2	2	-0.333333333333333	2	-1	-3	2	1	2	Conscious	[30,40[	Female	[25K,50K[	mid	Other	White	19.7394862563163	2	1	2	0	2	2	-1	0.000397070133003293
1000	1	0	1	2	0.666666666666667	0	-2	1	2	-2	Conscious	[25,30[	Female	[50K,Inf[	high	Other	Other	19.7394862563163	2	0	1	0.5	0	1	-1	0.000518487673694042
1001	-2.33333333333333	2	2	-1.66666666666667	3	-1	-1	-1	0	2	Conscious	[40,Inf[	Female	[25K,50K[	mid	Other	White	19.7394862563163	1	-1	-1	1.5	-2	1	-1	0.00153760751964656
1002	2	2	2	-3	2	2	1	1	-3	-1	Non-Conscious	[40,Inf[	Female	[50K,Inf[	high	Other	White	19.691097049779	6	-1	0	2	-2	-2	2	0.00264506349809989
1003	0.666666666666667	1	2.33333333333333	-2.33333333333333	2	1	1	2	-2	1	Non-Conscious	[18,25[	Female	[25K,50K[	mid	Other	White	19.691097049779	5	-1	1	2	2	1	2	0.000610160126172568
1004	-1.66666666666667	-1.33333333333333	1.33333333333333	1	1.66666666666667	-2	-2	-1	0	1	Control	[18,25[	Male	[0,25K[	high	Other	White	19.6653174942152	2	-1	0	2	-1	1	1	0.000473252420511348
1005	3	1	3	3	3	3	-3	-3	1	1	Conscious	[30,40[	Male	[50K,Inf[	high	Other	White	19.6653174942152	1	-2	1	1	-2	2	3	0.000622674973665024
1006	2	0.333333333333333	2	1	3	2	-1	1	1	2	Conscious	[18,25[	Male	[50K,Inf[	high	Other	White	19.6653174942152	1	0	0	1	-2	2	0	0.000599341322439205
1007	1	0	1.33333333333333	-2.66666666666667	3	-2	-1	0	-2	1	Conscious	[18,25[	Male	[25K,50K[	mid	Other	White	19.6653174942152	2	-2	1	3	3	1	2	0.000348404386087307
1008	-2	0	0	-3	0	-3	-3	-3	-3	-3	Conscious	[30,40[	Male	[0,25K[	mid	Other	Other	19.6653174942152	1	0	-3	3	-3	-3	3	0.000491677158650617
1009	0.666666666666667	1	1	-3	3	-3	-3	-3	-3	3	Non-Conscious	[30,40[	Female	[50K,Inf[	low	Other	White	19.5775508503568	4	1	1	3	1	2	2	0.000683058388810492
1010	3	1.66666666666667	3	3	3	1	-3	-1	3	2	Conscious	[30,40[	Male	[25K,50K[	high	Other	White	19.5775508503568	1	-2	2	1	-2	3	-1	0.000361968520790085
1011	3	2.33333333333333	3	-1	3	2	0	1	1	1	Non-Conscious	[30,40[	Female	[50K,Inf[	high	Other	White	19.5296946149448	2	-1	-1	1	1	-1	2	0.000683058388810492
1012	-2.66666666666667	-0.666666666666667	3	2.33333333333333	2.33333333333333	-3	-3	1	-2	1	Control	[18,25[	Male	[0,25K[	mid	Other	White	19.5258204442217	4	-2	2	1	-2	2	1	0.000473252420511348
1013	-3	0.666666666666667	1	-3	-2.66666666666667	-3	-3	1	-3	-2	Non-Conscious	[25,30[	Male	[50K,Inf[	mid	Latino	Other	19.5258204442217	4	-3	2	2	-2	-1	0	0.000342097418045811
1014	0	0	0	-1.33333333333333	2	-3	-3	-3	-3	2	Conscious	[30,40[	Male	[25K,50K[	mid	Other	White	19.5258204442217	4	1	-2	2	-2	-2	1	0.000361968520790085
1015	1.66666666666667	-1	3	-1	3	1	-3	3	-3	2	Control	[25,30[	Female	[50K,Inf[	high	Other	White	19.4854095931422	2	-2	-1	2	-2	1	3	0.000518487673694042
1016	2.66666666666667	1.66666666666667	-0.333333333333333	3	3	3	0	-3	1	1	Non-Conscious	[25,30[	Female	[25K,50K[	high	Other	Other	19.4854095931422	5	-1	2	1	3	3	3	0.00030140317859617
1017	-1	-3	-2.33333333333333	3	2.66666666666667	-1	-3	-3	3	3	Conscious	[18,25[	Female	[25K,50K[	mid	Other	White	19.4854095931422	3	-2	1	2.5	3	3	3	0.000610160126172568
1018	2	1.33333333333333	1.66666666666667	0.666666666666667	3	2	1	1	-1	2	Control	[25,30[	Male	[25K,50K[	mid	Other	White	19.4755957378951	4	-1	1.5	2	1	2	2	0.000198865381801526
1019	3	3	3	3	3	3	3	3	3	3	Conscious	[30,40[	Female	[25K,50K[	high	Other	White	19.4209304435539	7	-3	1	3	0	1	1	0.000397070133003293
1020	1.33333333333333	0.333333333333333	1.33333333333333	1.66666666666667	1	1	-1	2	2	-2	Conscious	[18,25[	Female	[25K,50K[	high	Other	White	19.3961908431629	4	-2	1	1.5	1	-2	2	0.000610160126172568
1021	-1.33333333333333	-1.33333333333333	-0.333333333333333	1.66666666666667	2.33333333333333	-3	-3	-1	1	1	Control	[40,Inf[	Male	[50K,Inf[	high	Other	White	19.3734570580252	2	-1	-1	2	1	2	-1	0.00322857476524819
1022	-2	-1.66666666666667	-1	-3	0.333333333333333	-3	-3	1	-3	-1	Control	[18,25[	Male	[0,25K[	high	Other	White	19.3702685364554	7	-3	-0.5	1.5	-3	-2	2	0.000473252420511348
1023	1.66666666666667	1	2	0.333333333333333	1.66666666666667	1	-2	1	-1	1	Conscious	[30,40[	Male	[0,25K[	high	Other	White	19.3702685364554	1	-1	0.5	0	-2	2	1	0.000491677158650617
1024	-3	-3	-3	3	2.33333333333333	-3	-3	-3	3	1	Conscious	[30,40[	Female	[50K,Inf[	high	Other	Other	19.3682921801105	6	-1	1	2.5	3	3	1	0.000683058388810492
1025	0	3	3	3	3	-1	-1	-1	0	1	Conscious	[30,40[	Female	[50K,Inf[	high	Other	White	19.3682921801105	1	-1	1	3	-3	2	1	0.000683058388810492
1026	2	-2	-0.333333333333333	0.666666666666667	2.33333333333333	2	-2	-1	0	1	Conscious	[18,25[	Female	[50K,Inf[	mid	Other	White	19.3100700215241	5	0	0	2	0	1	2	0.00104962564055752
1027	0.666666666666667	1.33333333333333	1.66666666666667	-2.33333333333333	3	1	1	0	0	1	Conscious	[25,30[	Female	[0,25K[	low	Other	White	19.2725177710501	2	-1	-3	2	3	2	1	0.000409408691498814
1028	1.33333333333333	0.666666666666667	-0.333333333333333	-0.666666666666667	2.33333333333333	1	0	0	-1	1	Conscious	[25,30[	Male	[25K,50K[	low	Other	White	19.2584488564039	3	-1	-1	2	-1	-1	2	0.000198865381801526
1029	-3	2.33333333333333	1.66666666666667	-3	3	-3	-2	-2	-3	3	Control	[25,30[	Female	[50K,Inf[	high	Other	White	19.2045384090768	2	2	-2	2	-1	-1	1	0.000518487673694042
1030	-1.33333333333333	-0.666666666666667	0	-2	2	-1	-1	-2	-2	1	Conscious	[30,40[	Female	[50K,Inf[	high	Other	White	19.2045384090768	6	-2	-2	1	0	-2	1	0.000683058388810492
1031	-3	-3	-3	-3	1	-3	-3	-3	-3	0	Control	[40,Inf[	Female	[25K,50K[	high	Other	White	19.1974313795298	5	1	-2	2	-2	1	1	0.00153760751964656
1032	0.666666666666667	-2	3	2	2.66666666666667	1	0	0	1	1	Non-Conscious	[25,30[	Female	[25K,50K[	high	Other	White	19.1974313795298	2	0	1	0	0	1	0	0.00030140317859617
1033	3	1.66666666666667	2	1	3	1	0	1	0	1	Non-Conscious	[18,25[	Male	[50K,Inf[	mid	Other	White	19.1974313795298	3	0	1	1	-2	-1	1	0.000599341322439205
1034	2.66666666666667	0.666666666666667	-0.333333333333333	1.66666666666667	2.33333333333333	1	-2	-2	-1	0	Conscious	[18,25[	Female	[0,25K[	mid	Other	White	19.1974313795298	2	-1	2	1.5	0	1	2	0.000828806318581525
1035	0	1	1	-1	0.333333333333333	-1	-2	-1	-1	-2	Control	[40,Inf[	Female	[0,25K[	mid	Other	White	19.1367895161826	5	-2	-1	3	-2	1	3	0.0020885973584926
1036	-3	-3	-3	-2	1	-2	-2	-3	-2	1	Control	[25,30[	Male	[25K,50K[	mid	Other	White	19.1302319178104	1	-2	-2	2	-3	-2	1	0.000198865381801526
1037	2	2.33333333333333	2.66666666666667	3	3	1	0	1	3	1	Conscious	[18,25[	Female	[25K,50K[	high	Other	White	19.0833015951746	2	1	3	1	1	2	0	0.000610160126172568
1038	0.333333333333333	0.333333333333333	0.333333333333333	0	0.666666666666667	-2	-2	-1	-2	-1	Control	[25,30[	Female	[50K,Inf[	mid	Other	White	19.005974430634	2	-1	0	2	-3	-1	1	0.000518487673694042
1039	-2	-0.333333333333333	0.333333333333333	-1.33333333333333	2	-1	-2	-2	0	1	Control	[25,30[	Male	[50K,Inf[	high	Other	White	18.987203097863	2	-2	1	2	0	-2	2	0.000342097418045811
1040	2	1.66666666666667	1	1.66666666666667	3	2	1	1	1	3	Conscious	[18,25[	Male	[0,25K[	low	Other	White	18.987203097863	4	-1	0.5	0	0	2	2	0.000473252420511348
1041	3	1	3	2	3	2	-1	1	2	1	Conscious	[18,25[	Female	[0,25K[	mid	Other	White	18.9703826508245	2	-1	1.5	1.5	-1	1	1	0.000828806318581525
1042	3	0	1.33333333333333	1	2	2	-3	-1	1	1	Non-Conscious	[30,40[	Female	[50K,Inf[	high	Other	White	18.9020862813832	4	-1	1	1.5	1	3	2	0.000683058388810492
1043	2	-1.33333333333333	1.33333333333333	-1.33333333333333	1.33333333333333	2	-2	1	-2	2	Non-Conscious	[40,Inf[	Female	[0,25K[	high	Other	White	18.8812477234329	5	-2	1.5	1	2	-1	1	0.0020885973584926
1044	1.66666666666667	2.66666666666667	3	-3	3	3	2	3	0	3	Conscious	[40,Inf[	Female	[50K,Inf[	high	Other	White	18.8539266351889	7	1	1	2	-3	3	3	0.00264506349809989
1045	-3	2.33333333333333	3	0.666666666666667	3	-2	0	1	0	1	Control	[40,Inf[	Female	[25K,50K[	high	Other	White	18.8387376774754	4	-3	1	2	-2	3	3	0.00153760751964656
1046	3	3	3	3	3	3	2	1	1	2	Non-Conscious	[18,25[	Male	[0,25K[	mid	Other	White	18.8284697140709	5	-3	2	2	0	3	3	0.000473252420511348
1047	2	1	2.33333333333333	-2.33333333333333	2	1	1	0	-2	1	Conscious	[30,40[	Male	[25K,50K[	high	Other	White	18.8284697140709	2	-2	2	-1	-1	2	2	0.000361968520790085
1048	3	3	3	2	3	1	1	1	1	1	Non-Conscious	[18,25[	Female	[25K,50K[	low	Other	White	18.8039757854664	1	0	2	1	-2	2	1	0.000610160126172568
1049	-3	-2	-3	-3	0	0	-1	0	1	1	Conscious	[18,25[	Male	[0,25K[	high	Other	White	18.7944488163425	4	-3	0	0	-3	2	-3	0.000473252420511348
1050	1	3	2.33333333333333	-3	-2.33333333333333	-1	3	-1	-1	-3	Non-Conscious	[30,40[	Female	[50K,Inf[	high	Other	Other	18.7544137323099	5	-2	-3	3	-3	-3	2	0.000683058388810492
1051	2.66666666666667	1.66666666666667	2.33333333333333	1.66666666666667	3	-1	-2	0	1	2	Non-Conscious	[25,30[	Male	[50K,Inf[	high	Other	White	18.748506830347	4	-2	0	1	-1	1	-2	0.000342097418045811
1052	-2.66666666666667	3	2	-3	2.66666666666667	-2	2	-1	0	1	Non-Conscious	[18,25[	Male	[0,25K[	mid	Other	White	18.7161386129411	3	-3	-2	3	-2	-3	3	0.000473252420511348
1053	-3	-1.66666666666667	0.333333333333333	-1.66666666666667	0	-3	-3	-2	-3	-2	Non-Conscious	[30,40[	Female	[25K,50K[	low	Other	White	18.7096000168563	4	-3	0	2	1	1	-1	0.000397070133003293
1054	-2.66666666666667	-2	-3	1.33333333333333	2.33333333333333	-2	-3	-3	1	2	Control	[30,40[	Male	[0,25K[	low	Other	White	18.6528511832534	3	-1	2	1	3	2	0	0.000491677158650617
1055	2.66666666666667	-3	0.333333333333333	-2	1.66666666666667	3	-3	-2	-3	-1	Non-Conscious	[30,40[	Male	[0,25K[	mid	Other	White	18.6067411832366	2	-1	-2.5	2	2	3	3	0.000491677158650617
1056	1	0	1	2	1.66666666666667	1	0	1	1	2	Conscious	[25,30[	Female	[25K,50K[	mid	Other	Other	18.5997091570903	3	-2	1	1	0	3	0	0.00030140317859617
1057	3	3	3	3	3	1	0	2	2	1	Non-Conscious	[18,25[	Female	[0,25K[	mid	Other	White	18.5612800059393	2	-1	-1	2.5	1	1	3	0.000828806318581525
1058	-1.66666666666667	-2	1.33333333333333	-3	1.33333333333333	2	-3	0	1	1	Non-Conscious	[25,30[	Male	[0,25K[	low	Other	White	18.5612800059393	3	-3	1	2	-2	2	1	0.000270127263179463
1059	-2	-2	0	-1	0.333333333333333	-2	-2	-2	-1	-1	Non-Conscious	[18,25[	Male	[25K,50K[	mid	Other	White	18.5495294220106	6	-3	1	1	2	-1	0	0.000348404386087307
1060	1.33333333333333	2.33333333333333	3	-2	3	2	2	-1	-2	1	Non-Conscious	[25,30[	Female	[25K,50K[	high	Other	White	18.4590686341633	2	-3	-2	2	-1	-1	2	0.00030140317859617
1061	0	0.666666666666667	1	-0.666666666666667	1.33333333333333	-2	-1	-3	0	0	Non-Conscious	[30,40[	Female	[0,25K[	low	Other	White	18.4225690698799	1	-1	-1	3	0	-1	-3	0.000539357163860392
1062	-3	1	1	-3	-2	-3	0	0	-3	-3	Non-Conscious	[25,30[	Female	[25K,50K[	mid	Other	White	18.3977832488537	6	-3	3	3	-3	3	3	0.00030140317859617
1063	-3	0	3	-3	3	-3	-2	2	-2	2	Control	[30,40[	Female	[25K,50K[	high	Other	White	18.366304603703	6	-3	-2	2	-1	-1	0	0.000397070133003293
1064	3	3	3	2	3	1	-3	-1	2	-3	Non-Conscious	[25,30[	Male	[50K,Inf[	high	Other	Other	18.3658842419726	3	0	1	1	-2	2	2	0.000342097418045811
1065	0.666666666666667	-2.33333333333333	-2	-1.66666666666667	1.33333333333333	1	-3	-3	-3	1	Non-Conscious	[30,40[	Male	[50K,Inf[	high	Other	White	18.3090887015107	6	-2	1	0.5	0	1	0	0.000622674973665024
1066	-2.33333333333333	1	0.333333333333333	-2.66666666666667	-1.33333333333333	-1	0	1	-1	-2	Control	[18,25[	Female	[0,25K[	low	Other	White	18.304755189392	4	-1	1	1	0	1	-2	0.000828806318581525
1067	1.66666666666667	0.333333333333333	2	1.66666666666667	1	0	-1	0	1	0	Control	[18,25[	Female	[50K,Inf[	low	Other	White	18.2900365800732	3	-1	-2	2	-2	-2	0	0.00104962564055752
1068	-3	-1	1.33333333333333	-3	0.666666666666667	-2	-3	-1	-3	1	Non-Conscious	[30,40[	Female	[25K,50K[	high	Other	White	18.1311189839202	1	-1	-3	2.5	1	-1	2	0.000397070133003293
1069	-2	1.66666666666667	2	-2.66666666666667	1.33333333333333	-1	-2	-1	-1	1	Non-Conscious	[30,40[	Male	[25K,50K[	low	Other	White	18.1311189839202	6	-2	-1	3	-3	-1	2	0.000361968520790085
1070	-3	0.666666666666667	1.66666666666667	-3	3	-3	-2	-2	-3	3	Non-Conscious	[18,25[	Male	[25K,50K[	low	Other	White	18.1311189839202	1	-2	1.5	2.5	-3	3	3	0.000348404386087307
1071	-0.333333333333333	-0.666666666666667	0.333333333333333	-2	1.33333333333333	-2	-2	0	-2	1	Non-Conscious	[25,30[	Female	[0,25K[	high	Other	White	18.0230091905496	5	-2	0	1	-2	-1	1	0.000409408691498814
1072	3	0	1	1	3	2	-1	0	2	2	Control	[40,Inf[	Female	[25K,50K[	mid	Other	White	18.0113467823282	1	2	1	1	0	1	1	0.00153760751964656
1073	0	0	0	-0.666666666666667	1	-1	-3	0	-1	-1	Conscious	[30,40[	Female	[50K,Inf[	high	Other	White	18.0113467823282	6	-3	0	0	-3	-1	2	0.000683058388810492
1074	-2.66666666666667	-2.33333333333333	-2.33333333333333	-3	-3	-2	-3	-3	-2	-3	Control	[25,30[	Female	[0,25K[	high	Other	White	17.9719414586758	2	-1	-0.5	2.5	-3	-1	1	0.000409408691498814
1075	-3	-3	-2.33333333333333	3	3	-3	-1	-3	3	1	Control	[40,Inf[	Female	[25K,50K[	high	Other	White	17.8547263755254	4	-3	3	3	1	1	1	0.00153760751964656
1076	-0.666666666666667	2.33333333333333	2.33333333333333	-1.33333333333333	2	-1	2	1	0	1	Control	[18,25[	Female	[25K,50K[	mid	Other	White	17.7140087210384	3	-1	2	2	1	2	2	0.000610160126172568
1077	1	0	0	-2	0	-2	-3	-3	-2	-2	Control	[18,25[	Female	[50K,Inf[	high	Other	Other	17.5730333397235	5	1	2	1	1	1	-1	0.00104962564055752
1078	3	3	3	3	3	1	3	1	3	0	Conscious	[18,25[	Female	[50K,Inf[	high	Other	White	17.5414855619197	2	-1	1.5	1.5	3	3	2	0.00104962564055752
1079	-2.33333333333333	-1.66666666666667	3	0.666666666666667	3	-2	0	1	2	1	Non-Conscious	[30,40[	Female	[25K,50K[	low	Other	White	17.4727208626015	2	1	-1	2	1	1	0	0.000397070133003293
1080	0.666666666666667	0.666666666666667	1.33333333333333	-0.666666666666667	1.33333333333333	0	-1	0	0	0	Non-Conscious	[18,25[	Female	[50K,Inf[	high	Other	Other	17.3755347510695	5	-1	0	2	-2	0	2	0.00104962564055752
1081	3	-1	-2	1	3	3	-1	-2	1	3	Non-Conscious	[40,Inf[	Female	[50K,Inf[	high	Other	Other	17.1647706576663	5	-1	3	3	1	0	3	0.00264506349809989
1082	3	0	3	3	3	2	-2	1	1	-1	Conscious	[18,25[	Female	[25K,50K[	low	Other	White	15.9650185217325	2	0	-3	3	-3	-3	3	0.000610160126172568
