# Supplementary material for: Public Acceptability in the UK and USA of Nudging to Reduce Obesity: The Example of Reducing Sugar-Sweetened Beverages Consumption
Source: PLoS One. 2016 Jun 8;11(6):e0155995. doi: 10.1371/journal.pone.0155995 (PMC4898693; doi:10.1371/journal.pone.0155995)
Supplement: S3 Appendix — Data—Acceptability UK. (ZIP) [file pone.0155995.s003.zip › Data - AccepatbilityUK.csv]

	Policy_1	Policy_2	Policy_3	Policy_4	Policy_5	Effective_1	Effective_2	Effective_3	Effective_4	Effective_5	Condition	AgeGrp	Gender	SES	Education	Ethnic	BMI	Political	Government_Trust	Situation	Disposition	Help	OWght_Envir	OWght_Willpower	weights
1	-3	-3	-3	-3	-3	-3	-3	-3	-3	-3	Control	[18,30[	Female	AB	3	White	16.8268384923867	3	-3	3	3	-3	-3	3	0.000676071268051432
2	-2.33333333333333	0	2.33333333333333	-1	2.66666666666667	-2	-3	1	-1	1	Control	[30,40[	Female	AB	4	White	18.4711671908551	4	1	-1	2	-3	1	3	0.000545279298606477
3	2	0	1.33333333333333	-0.333333333333333	2.33333333333333	2	0	-2	-2	1	Control	[18,30[	Female	AB	4	White	21.0796766264734	4	0	1.5	1	-2	1	0	0.000676071268051432
4	3	1.66666666666667	2.66666666666667	2	3	2	-1	0	1	2	Control	[30,40[	Female	AB	4	White	21.9480503477136	2	0	0	1	-2	2	1	0.000545279298606477
5	0	0	0	-1	-1	0	0	0	-1	-1	Control	[30,40[	Female	AB	2	White	18.9020921415084	4	0	0	0	0	0	1	0.000545279298606477
6	1.33333333333333	1.33333333333333	2	1.33333333333333	2.66666666666667	0	0	1	2	2	Control	[30,40[	Female	AB	2	White	22.851078279632	4	1	0	1	1	1	0	0.000545279298606477
7	2	1.33333333333333	1.66666666666667	-3	2	1	0	1	-3	-1	Control	[18,30[	Female	AB	4	Other	21.6450137042286	4	-2	2	-1	0	2	2	0.000676071268051432
8	-2.66666666666667	-2.33333333333333	-3	-3	-3	-3	-3	-3	-3	-3	Control	[30,40[	Female	AB	4	White	21.7993059654758	5	1	-1	1.5	2	-2	2	0.000545279298606477
9	1	0	-0.666666666666667	-1	3	2	-2	-2	3	3	Control	[18,30[	Female	AB	2	White	22.6575040796566	3	-2	-1	2	-2	1	2	0.000676071268051432
10	3	2.33333333333333	3	3	3	2	1	1	2	1	Control	[30,40[	Female	AB	4	White	22.4058769513315	6	0	0.5	2	-3	2	3	0.000545279298606477
11	1	1.66666666666667	2	-0.333333333333333	2	0	-1	0	-1	1	Control	[30,40[	Female	AB	3	White	22.0615684573885	5	0	1	2	1	1	1	0.000545279298606477
12	0.666666666666667	3	2.33333333333333	2	3	0	1	1	1	1	Control	[18,30[	Female	AB	4	White	22.2735424120986	4	0	2	2	1	2	2	0.000676071268051432
13	2.66666666666667	2	3	2	2	3	2	3	2	2	Control	[18,30[	Female	AB	4	White	25.5588462006572	4	1	-1.5	-0.5	-3	-2	-2	0.000676071268051432
14	1	-0.666666666666667	1	-2	1.66666666666667	1	-1	0	1	1	Control	[30,40[	Female	AB	3	White	24.6224791517358	4	-1	1	1	-1	1	0	0.000545279298606477
15	-0.666666666666667	-2	-2	1	1.66666666666667	-1	-2	-2	-1	1	Control	[18,30[	Male	AB	4	White	21.0667432730058	4	1	0	0.5	1	1	-1	0.0014631782414709
16	0	0.666666666666667	1	-1	0.333333333333333	0	0	0	-2	-1	Control	[18,30[	Female	AB	4	White	24.2954096795768	3	0	1	2	0	1	1	0.000676071268051432
17	1.33333333333333	-0.333333333333333	-1	1.66666666666667	1	1	-3	-2	1	0	Control	[18,30[	Male	AB	4	White	24.9082224518903	5	1	0.5	1.5	-1	1	2	0.0014631782414709
18	3	0	0.333333333333333	2.66666666666667	3	-2	-3	-1	2	0	Control	[30,40[	Female	AB	4	Other	31.2294543063774	4	2	1	2	2	3	2	0.000545279298606477
19	-0.666666666666667	-3	0	-2.33333333333333	1	-2	-3	0	-2	1	Control	[30,40[	Male	AB	4	White	24.1052306594409	3	-2	1	1	0	2	2	0.00070051739113966
20	3	3	1	-1	3	1	1	1	-1	0	Control	[30,40[	Male	AB	4	Other	27.7612273314537	5	1	1	1	1	3	2	0.00070051739113966
21	3	2.33333333333333	3	0.666666666666667	3	-2	0	2	2	-1	Control	[30,40[	Female	AB	4	Other	30.957544001488	4	1	2	1.5	1	-1	3	0.000545279298606477
22	2.33333333333333	1.66666666666667	1.33333333333333	1	1.66666666666667	1	-3	-1	1	1	Control	[18,30[	Female	AB	3	White	27.922629766288	3	1	2	3	0	1	0	0.000676071268051432
23	-2.33333333333333	0.666666666666667	0.666666666666667	-2.66666666666667	3	-1	-1	-2	-2	2	Control	[18,30[	Male	AB	3	White	25.540065365845	1	-3	1.5	2	-3	1	-3	0.0014631782414709
24	-1.33333333333333	-0.333333333333333	-1.33333333333333	-3	0.333333333333333	-2	-3	-3	-2	-2	Control	[30,40[	Female	AB	4	White	30.8965962658488	4	-1	-1	1	1	1	1	0.000545279298606477
25	-1	-2.66666666666667	0	-3	1.66666666666667	0	-3	-1	-2	0	Control	[30,40[	Male	AB	4	White	23.3671657080348	5	0	1	1	-3	1	2	0.00070051739113966
26	-2.33333333333333	1.33333333333333	-2	0.666666666666667	3	1	1	0	2	2	Control	[30,40[	Male	AB	4	White	26.4009668223418	2	-3	0	1	1	-1	1	0.00070051739113966
27	-0.333333333333333	0	-1	1	1	-2	-3	-3	1	-2	Control	[30,40[	Female	AB	4	White	28.2115177122769	4	-2	-1	1.5	0	2	2	0.000545279298606477
28	-3	-1.66666666666667	-0.333333333333333	-2.66666666666667	3	-3	-3	-3	-3	2	Control	[30,40[	Male	AB	4	White	24.6714101046892	3	1	1.5	1.5	-2	1	2	0.00070051739113966
29	-1	1.33333333333333	0.333333333333333	-1	2	-1	-1	1	-1	1	Control	[30,40[	Male	AB	4	White	27.6301230905189	3	1	1	1	1	1	1	0.00070051739113966
30	1.33333333333333	1.66666666666667	2.66666666666667	1	3	0	0	2	-1	1	Control	[30,40[	Male	AB	3	White	26.5820927089385	4	-2	0	3	-1	0	2	0.00070051739113966
31	-0.333333333333333	0	3	-3	3	2	0	3	0	3	Control	[18,30[	Male	AB	3	White	28.1227691026811	4	0	1	1	2	3	3	0.0014631782414709
32	3	2	3	3	3	2	1	2	2	2	Control	[18,30[	Male	AB	4	White	28.0335079614813	3	1	-1	-1	1	1	-1	0.0014631782414709
33	-2	2	-3	-2.33333333333333	1.66666666666667	-3	1	-3	-1	1	Control	[18,30[	Male	AB	2	White	24.7096696063198	4	-1	1	1	-1	-1	1	0.0014631782414709
34	-0.333333333333333	-1	0.333333333333333	1.33333333333333	2	-2	-3	-2	1	0	Control	[30,40[	Male	AB	4	White	29.7010872797256	5	1	0	0	-1	2	2	0.00070051739113966
35	2	1	2.33333333333333	2	1.66666666666667	1	2	1	2	1	Control	[30,40[	Male	AB	2	White	28.4047635996507	4	1	1.5	2	1	3	3	0.00070051739113966
36	0.333333333333333	1	1	2.33333333333333	2	1	0	0	3	3	Control	[18,30[	Female	AB	2	White	37.3765701172118	6	-1	1	2	1	-1	-1	0.000676071268051432
37	1	-0.333333333333333	-1.66666666666667	2	1.33333333333333	-1	-3	-3	2	0	Control	[30,40[	Male	AB	4	White	29.2731524834854	4	2	0	2	0	1	1	0.00070051739113966
38	3	-3	1	-1.66666666666667	3	-1	-3	0	-3	3	Control	[30,40[	Female	AB	1	White	42.0537009775191	4	-3	-0.5	-1	2	3	3	0.000545279298606477
39	-0.333333333333333	0.333333333333333	-0.333333333333333	-2.33333333333333	-2	-1	0	1	-3	-1	Control	[18,30[	Female	AB	3	Other	41.2467260490077	4	1	2	1	0	2	1	0.000676071268051432
40	1	0.666666666666667	-1	-1	2	1	-2	-2	-1	2	Control	[18,30[	Male	AB	4	White	56.4814814814815	4	1	1	1	2	1	2	0.0014631782414709
41	0.666666666666667	1	-0.333333333333333	-2.66666666666667	2	-1	-2	-3	1	2	Control	[18,30[	Male	C1C2	2	White	17.7915874656359	4	-1	1	2	-1	2	-1	0.00334295263591574
42	-2	0	2	-1	3	1	0	1	1	2	Control	[30,40[	Female	C1C2	4	White	21.9885387811634	5	1	1	2	-2	1	3	0.00124581053553281
43	1.33333333333333	1	2.33333333333333	1.33333333333333	3	1	-3	1	-1	1	Control	[30,40[	Female	C1C2	3	White	21.5628341627494	2	-2	-2	2	-1	2	2	0.00124581053553281
44	2.66666666666667	0.666666666666667	1.66666666666667	3	2	3	0	0	3	2	Control	[18,30[	Female	C1C2	2	Other	17.6326530612245	5	1	1	0.5	2	1	2	0.00154463356790177
45	-2.33333333333333	-1	1.66666666666667	-3	1.33333333333333	-3	0	1	-3	1	Control	[18,30[	Male	C1C2	3	White	19.3361937180546	5	-3	1	1	-1	2	3	0.00334295263591574
46	1.66666666666667	2	2	-1	2	1	1	2	0	1	Control	[18,30[	Female	C1C2	4	White	23.0282183668424	5	-1	1	2	-1	2	2	0.00154463356790177
47	0	-3	-2	-0.666666666666667	2	0	-3	-2	-1	2	Control	[18,30[	Female	C1C2	2	White	35.1014584795442	4	-2	0.5	2	1	-1	2	0.00154463356790177
48	-1	-0.666666666666667	-1.33333333333333	-3	0	-2	-2	-2	-3	-1	Control	[18,30[	Female	C1C2	4	White	20.6785062142789	4	1	0	0.5	0	2	2	0.00154463356790177
49	2	0	1	0.333333333333333	2	1	0	-1	1	0	Control	[18,30[	Female	C1C2	4	White	22.2735424120986	3	-1	2	1	1	3	2	0.00154463356790177
50	-2	0	-0.333333333333333	-3	1	-2	0	-2	-2	1	Control	[18,30[	Female	C1C2	4	White	22.5963479934306	3	-2	0	0	2	1	1	0.00154463356790177
51	-1	0	0	-3	2	-3	0	0	-3	1	Control	[18,30[	Female	C1C2	3	White	23.2969684874281	4	0	-1	2	-1	1	1	0.00154463356790177
52	-2	0.333333333333333	2	-2.66666666666667	2	1	0	1	0	1	Control	[18,30[	Female	C1C2	3	White	24.7996200200009	3	-2	2	1	2	3	3	0.00154463356790177
53	-3	-3	-3	-3	-2	-3	-3	-3	-3	-3	Control	[30,40[	Male	C1C2	4	White	20.9695084796597	4	-2	-2	2.5	-3	-3	3	0.00160048611498008
54	-3	-3	-3	-3	1	-3	-3	-3	-3	1	Control	[18,30[	Female	C1C2	4	White	22.7099658921973	5	-3	-1	1	-3	-3	-1	0.00154463356790177
55	-3	-0.666666666666667	-1.66666666666667	-1.66666666666667	-2	-3	-1	-2	-2	-2	Control	[30,40[	Female	C1C2	2	White	24.8559827927737	4	-3	1	1	1	1	-1	0.00124581053553281
56	1	0	1	1	1	1	0	1	1	1	Control	[30,40[	Female	C1C2	3	White	27.279582022001	4	0	1	2	1	2	2	0.00124581053553281
57	0.666666666666667	-2.66666666666667	1	1.66666666666667	1	1	-3	1	2	1	Control	[18,30[	Male	C1C2	4	Other	22.8571428571429	5	1	-0.5	0	1	-1	1	0.00334295263591574
58	1	-0.333333333333333	-0.666666666666667	-2.33333333333333	2.66666666666667	-1	-2	-3	-2	1	Control	[18,30[	Male	C1C2	4	White	22.6703953203825	3	-1	1	1	-1	1	2	0.00334295263591574
59	1	-2.66666666666667	-2	1	3	1	-3	-3	1	3	Control	[30,40[	Male	C1C2	3	White	23.6712536295922	4	-1	1	1	-3	2	2	0.00160048611498008
60	-0.333333333333333	-0.333333333333333	0	2	0.666666666666667	-1	-3	-3	2	-3	Control	[18,30[	Female	C1C2	4	White	28.3814044190588	2	-2	-1	1	1	2	-1	0.00154463356790177
61	3	3	3	-3	3	3	3	3	-3	3	Control	[30,40[	Male	C1C2	3	White	26.2975778546713	4	-1	3	3	3	3	3	0.00160048611498008
62	-1	0	0	-3	1	-1	-3	-2	0	0	Control	[30,40[	Female	C1C2	3	White	29.0084714935055	5	-1	-0.5	2.5	-1	-1	1	0.00124581053553281
63	-0.666666666666667	-2.66666666666667	-2.33333333333333	1.66666666666667	0	-1	-3	-3	-1	-2	Control	[30,40[	Female	C1C2	4	White	31.0930718635631	5	1	0	1	-2	-2	1	0.00124581053553281
64	1	-0.666666666666667	0.666666666666667	-3	1	1	-3	-3	-3	-3	Control	[30,40[	Male	C1C2	4	White	25.0902404389685	2	-3	-3	-3	-3	2	2	0.00160048611498008
65	-3	0	0	-1.33333333333333	0	-3	-3	-3	-3	-3	Control	[30,40[	Female	C1C2	2	White	30.4779662232421	4	-3	0	0	-3	-3	-3	0.00124581053553281
66	-1	1	-1	-2	1	1	-1	0	-1	-1	Control	[18,30[	Male	C1C2	4	White	27.439524691358	5	-1	0.5	1	1	1	2	0.00334295263591574
67	2	1	1.33333333333333	0	2	2	-1	1	0	2	Control	[18,30[	Male	C1C2	4	White	27.6150975233908	5	0	0.5	2	3	1	3	0.00334295263591574
68	1	0.666666666666667	1	2.33333333333333	3	1	-1	-1	1	1	Control	[18,30[	Female	C1C2	4	White	35.3594381505169	4	-1	0.5	0	0	3	0	0.00154463356790177
69	2.33333333333333	2.33333333333333	2.33333333333333	1	2.33333333333333	0	0	0	1	0	Control	[18,30[	Female	C1C2	4	Other	36.154156789489	4	0	-1	1	-1	0	3	0.00154463356790177
70	3	3	3	3	3	3	3	3	3	3	Control	[18,30[	Female	C1C2	1	White	39.4789846220317	4	-3	3	3	3	3	3	0.00154463356790177
71	3	-0.333333333333333	-3	0	0	-2	-3	-3	3	-2	Control	[30,40[	Male	C1C2	1	White	32.2176135723031	4	-3	3	3	3	3	3	0.00160048611498008
72	-2.66666666666667	-2	-0.666666666666667	0.333333333333333	1.33333333333333	-2	-3	-2	0	-1	Control	[30,40[	Female	C1C2	4	White	39.5408954083214	2	-2	-1	1	3	-1	-1	0.00124581053553281
73	0.666666666666667	1.33333333333333	0	-2.66666666666667	2.33333333333333	-2	0	-2	-3	1	Control	[18,30[	Female	DE	4	White	19.5284899218816	4	1	3	1.5	-1	2	-1	0.000752152774279812
74	1	1	1	0	1	1	0	-1	1	0	Control	[18,30[	Female	DE	3	Other	19.2149144628868	4	-2	1	0.5	0	1	2	0.000752152774279812
75	0	0	0	0	0	0	0	0	0	0	Control	[18,30[	Male	DE	3	Other	19.5707462121995	4	0	0	0	0	0	0	0.00162783662846691
76	1.33333333333333	1.66666666666667	1.66666666666667	-2	2	1	1	2	-2	2	Control	[18,30[	Male	DE	2	White	21.3051278030931	4	2	0.5	0.5	1	1	0	0.00162783662846691
77	1.66666666666667	1.66666666666667	2	2	2	2	2	2	2	1	Control	[18,30[	Female	DE	4	White	18.1137543774906	4	1	1.5	1	1	1	1	0.000752152774279812
78	-1	-3	1.33333333333333	-3	2.33333333333333	-3	-3	-3	-3	0	Control	[18,30[	Male	DE	3	White	19.5337504726679	4	-3	-1	0	0	2	-1	0.00162783662846691
79	3	0	1	1	3	1	0	-1	1	2	Control	[30,40[	Female	DE	2	White	20.9871407267876	4	0	1	1	2	3	2	0.000606642164200077
80	0.666666666666667	1	0	1	0	-1	0	-1	0	-2	Control	[18,30[	Female	DE	4	White	23.461960986422	4	1	0	0	-1	1	0	0.000752152774279812
81	-1	0.666666666666667	2	0	0.666666666666667	-3	0	1	-2	-1	Control	[18,30[	Female	DE	2	White	24.2954096795768	3	-2	-0.5	-1	1	2	-1	0.000752152774279812
82	1.33333333333333	2.33333333333333	0.333333333333333	-1.66666666666667	0	0	3	0	-2	-1	Control	[18,30[	Male	DE	2	Other	20.9085917080781	4	1	1	1	2	2	2	0.00162783662846691
83	-0.666666666666667	1	-2.66666666666667	-2	3	-3	2	-3	-2	2	Control	[18,30[	Female	DE	2	White	24.1756068503486	4	-1	1	2	2	2	0	0.000752152774279812
84	-3	-0.666666666666667	3	-2	2.66666666666667	-1	0	0	0	0	Control	[30,40[	Male	DE	2	White	24.9026522780156	2	-2	0	2	1	1	2	0.000779349935540919
85	-3	-1	0.666666666666667	-3	1.33333333333333	1	0	0	1	1	Control	[30,40[	Male	DE	3	White	26.3122366298197	4	-3	3	0.5	1	1	3	0.000779349935540919
86	-3	0.666666666666667	0.333333333333333	-3	1.33333333333333	-3	-3	-3	-2	-2	Control	[18,30[	Female	DE	2	White	24.1357625572394	4	-1	0	2	-1	1	3	0.000752152774279812
87	2	0.666666666666667	-1.33333333333333	0.666666666666667	1	3	0	-3	-2	2	Control	[18,30[	Male	DE	4	White	28.2514131487889	4	0	0	0	-1	3	1	0.00162783662846691
88	0.333333333333333	0.333333333333333	1.33333333333333	-3	2.66666666666667	-1	-3	-1	-3	0	Control	[30,40[	Male	DE	2	White	27.3194300431869	5	-2	2	2	-2	1	2	0.000779349935540919
89	-3	-3	0	-3	0	-2	-3	-1	-2	0	Control	[18,30[	Female	DE	1	White	30.951686495089	4	-3	-2	-2	1	-3	-3	0.000752152774279812
90	1	1	1	-0.333333333333333	1.33333333333333	1	1	1	1	2	Control	[18,30[	Male	DE	1	White	27.9101202394801	4	0	1	2.5	1	2	2	0.00162783662846691
91	-3	-3	-3	-3	-3	-3	-3	-3	-3	-3	Control	[18,30[	Female	DE	1	White	28.889089849979	4	-3	-1	3	-3	-3	3	0.000752152774279812
92	0	-0.666666666666667	1.66666666666667	-2.66666666666667	1.33333333333333	0	1	1	-3	2	Control	[30,40[	Male	DE	1	White	26.5820927089385	2	0	1	2	-1	2	1	0.000779349935540919
93	1	1	1	1	1	1	1	1	1	1	Control	[30,40[	Female	DE	1	White	65.0880208010416	4	-3	1	2	3	3	3	0.000606642164200077
94	3	3	3	3	3	3	-3	3	3	-3	Control	[40,50[	Male	AB	4	White	16.7252621918739	7	-3	-3	3	-3	-3	3	0.000590828245037618
95	3	3	3	3	3	1	-1	0	1	1	Control	[65,Inf[	Female	AB	4	Other	22.6735503188824	5	1	1	3	-1	3	3	0.00103577766146709
96	2	3	3	2.66666666666667	3	1	3	3	1	3	Control	[40,50[	Female	AB	4	Other	20.8130299073098	5	0	0.5	3	1	3	3	0.000527139558827125
97	1.66666666666667	-1	-3	2.33333333333333	2.66666666666667	-2	-3	-3	-3	1	Control	[50,65[	Male	AB	1	White	23.0514494890855	4	0	-0.5	2	-3	2	3	0.000456524062824426
98	3	0.333333333333333	2.66666666666667	2	3	2	-3	1	2	2	Control	[40,50[	Female	AB	3	White	19.8525051779213	4	-2	-1	3	-2	1	3	0.000527139558827125
99	0	-1	-1	-1.66666666666667	-1	1	-2	-3	-1	-2	Control	[50,65[	Female	AB	2	White	21.2843216702058	4	-2	-2	0.5	-3	-2	-1	0.000524770877255927
100	2	3	3	3	3	2	3	3	3	3	Control	[50,65[	Female	AB	4	White	23.4293419944002	4	-3	-1	2.5	1	0	1	0.000524770877255927
101	1	1.66666666666667	3	-1	3	1	0	1	1	1	Control	[40,50[	Female	AB	4	White	18.6067470433618	3	-3	1	2	-2	0	1	0.000527139558827125
102	2	1	2	0	2	2	1	2	0	2	Control	[40,50[	Female	AB	3	White	19.1580282598281	3	-1	-0.5	1.5	-2	2	1	0.000527139558827125
103	1	-0.333333333333333	0.333333333333333	1	1.33333333333333	0	-2	-2	0	0	Control	[40,50[	Female	AB	3	Other	20.4981156289218	4	-3	1	-1	-3	3	3	0.000527139558827125
104	2.33333333333333	3	1.66666666666667	3	2.66666666666667	-3	-3	-3	-2	-3	Control	[40,50[	Female	AB	4	White	17.8521842264871	4	-3	0	2.5	2	-2	2	0.000527139558827125
105	-1	0	0	-3	1	-3	-3	-3	-2	1	Control	[50,65[	Male	AB	4	White	20.517279506379	4	0	0	1	-1	1	2	0.000456524062824426
106	3	0	3	3	3	2	-2	1	1	2	Control	[50,65[	Female	AB	4	White	23.7361421468405	2	1	1.5	2.5	-3	3	1	0.000524770877255927
107	2.33333333333333	0.333333333333333	1.33333333333333	3	2.33333333333333	2	-2	-1	3	1	Control	[50,65[	Male	AB	4	White	23.2419577327676	5	1	1	1	1	3	2	0.000456524062824426
108	0.666666666666667	-0.666666666666667	1	-2	1	0	-1	0	-2	1	Control	[50,65[	Female	AB	1	White	26.3376607398376	2	-1	0	1	0	-1	-1	0.000524770877255927
109	3	3	3	2	3	2	2	2	1	2	Control	[40,50[	Female	AB	4	White	23.5647626024361	3	1	1	3	1	3	3	0.000527139558827125
110	-3	1	1	-3	3	-3	-3	-3	-3	1	Control	[50,65[	Male	AB	3	White	21.8555437740995	6	2	-2	3	-2	1	3	0.000456524062824426
111	3	1	1	-3	3	1	0	-2	0	1	Control	[40,50[	Male	AB	1	White	23.1798271126059	2	-3	1	0.5	0	2	0	0.000590828245037618
112	2.66666666666667	-3	3	-2	3	-1	-3	0	-3	-1	Control	[50,65[	Female	AB	4	White	26.3938808048944	5	-2	0	3	-3	2	3	0.000524770877255927
113	2	3	2.33333333333333	2	3	1	1	-1	1	1	Control	[40,50[	Female	AB	4	Other	26.1108920655341	3	-2	1.5	2	3	3	2	0.000527139558827125
114	0.666666666666667	0	0.333333333333333	1	1	1	-1	1	2	2	Control	[50,65[	Female	AB	4	White	24.1195502440014	3	-3	0.5	-0.5	-1	3	1	0.000524770877255927
115	0	-0.333333333333333	2	2	1	0	-1	2	2	1	Control	[40,50[	Female	AB	3	Other	29.0977320734539	4	-3	0	2	2	2	1	0.000527139558827125
116	2.33333333333333	0.666666666666667	1.66666666666667	3	2	1	-1	0	2	1	Control	[40,50[	Female	AB	4	White	24.7460318712128	1	-1	1	1	1	2	0	0.000527139558827125
117	3	3	3	1.66666666666667	3	3	3	3	0	3	Control	[50,65[	Female	AB	3	White	27.1203459643247	4	-1	3	3	0	3	3	0.000524770877255927
118	3	1.33333333333333	3	3	3	1	0	1	2	2	Control	[50,65[	Male	AB	4	White	23.4799424650309	3	-2	1	1	-2	3	1	0.000456524062824426
119	3	-0.666666666666667	3	-3	3	2	0	1	0	1	Control	[50,65[	Female	AB	2	White	25.6629949669449	3	-2	1	1	-1	2	2	0.000524770877255927
120	-0.666666666666667	0.666666666666667	1	1	2.66666666666667	-1	0	-1	1	1	Control	[65,Inf[	Male	AB	4	White	23.7752875631775	4	-1	1	3	1	2	1	0.000493726458787457
121	1	1	2	1	2	1	1	2	1	2	Control	[50,65[	Male	AB	NA	White	25.9857998366134	4	-2	1	2.5	1	1	1	0.000456524062824426
122	-0.333333333333333	-2.33333333333333	-0.666666666666667	-3	2.33333333333333	-2	-3	-2	-3	-1	Control	[40,50[	Female	AB	4	Other	30.4203558420554	3	0	0.5	1.5	1	0	-2	0.000527139558827125
123	2.33333333333333	-0.666666666666667	2	1.33333333333333	0.333333333333333	2	-3	1	0	0	Control	[40,50[	Male	AB	2	Other	25.529133905227	4	-3	0.5	2	0	1	0	0.000590828245037618
124	3	2	3	-1	3	2	1	1	-2	2	Control	[40,50[	Male	AB	4	White	23.430991912569	2	-2	1	1.5	0	1	2	0.000590828245037618
125	0	-1	3	3	3	-3	-3	1	3	3	Control	[40,50[	Male	AB	2	White	25.5440376797709	3	-3	1.5	1.5	1	3	1	0.000590828245037618
126	-3	-3	-3	1	2.66666666666667	-3	-3	-3	-2	-2	Control	[50,65[	Male	AB	4	White	26.3122366298197	5	-2	-2	3	1	-3	2	0.000456524062824426
127	0	0	0	0	0.333333333333333	-3	-3	-3	-3	-3	Control	[50,65[	Female	AB	4	White	27.9563621849137	4	-3	0	3	-3	-3	3	0.000524770877255927
128	-2.33333333333333	-1.33333333333333	-2.66666666666667	-2.66666666666667	2	-3	-3	-3	-3	0	Control	[50,65[	Male	AB	4	White	25.2520137050356	4	2	1	1	-1	-1	1	0.000456524062824426
129	0.333333333333333	-3	-0.333333333333333	0.333333333333333	-1	-2	-3	-2	-2	-3	Control	[50,65[	Female	AB	4	White	26.7820978502282	2	-3	-1	1	-1	1	1	0.000524770877255927
130	-0.333333333333333	1	3	0	3	0	-2	1	1	2	Control	[30,40[	Female	AB	4	White	26.9896193771626	2	-3	1	2	1	3	3	0.000545279298606477
131	2	0.666666666666667	1	2	2	1	0	0	1	1	Control	[50,65[	Male	AB	4	White	24.6791645420026	5	0	-2	2	-3	3	2	0.000456524062824426
132	1	0	0.333333333333333	1	1	1	0	-1	1	1	Control	[40,50[	Female	AB	4	White	27.0953386638339	5	1	0	0.5	1	1	0	0.000527139558827125
133	3	0	3	3	3	0	0	0	0	0	Control	[50,65[	Female	AB	1	White	26.4563244524413	4	-3	0	3	3	3	3	0.000524770877255927
134	-3	0	-2.33333333333333	-3	2.66666666666667	-3	0	-3	-3	0	Control	[40,50[	Male	AB	1	White	28.0840322011223	4	-2	1	2	-1	2	0	0.000590828245037618
135	-0.666666666666667	-0.666666666666667	1.66666666666667	-3	3	-3	-3	-3	-3	3	Control	[40,50[	Male	AB	1	White	30.8223845472634	5	1	1.5	1.5	-1	0	2	0.000590828245037618
136	2.66666666666667	0.666666666666667	2.33333333333333	2.33333333333333	2.33333333333333	1	-2	1	2	1	Control	[50,65[	Male	AB	4	White	26.4814543469917	3	1	-2	2	-2	2	1	0.000456524062824426
137	-2.33333333333333	-2.66666666666667	1	3	-1	-3	-3	1	1	-3	Control	[50,65[	Male	AB	4	White	26.7299274950717	5	1	-1	1	-3	-2	3	0.000456524062824426
138	-3	-3	-3	-3	-3	-3	-3	-3	-3	-3	Control	[40,50[	Male	AB	4	White	24.5177959491721	5	-2	-2	3	-3	-2	2	0.000590828245037618
139	-3	-0.666666666666667	-2.33333333333333	-3	-2.33333333333333	-3	-3	-3	-3	-2	Control	[50,65[	Male	AB	3	White	23.6239476679099	5	0	-1	3	-1	2	-1	0.000456524062824426
140	1	0	1.66666666666667	-2	3	-2	-3	-1	-1	1	Control	[50,65[	Male	AB	4	White	24.9546175596981	5	1	-2	2	-1	2	1	0.000456524062824426
141	2	0.666666666666667	1	-0.666666666666667	2	2	0	1	-3	3	Control	[30,40[	Female	AB	4	White	30.6188727643727	4	0	2	2	2	3	3	0.000545279298606477
142	1	0	1	1	1	1	0	1	1	0	Control	[50,65[	Female	AB	4	White	31.5831878489929	4	1	0	1	1	2	2	0.000524770877255927
143	0	-1	1	2	1.66666666666667	0	-3	1	1	2	Control	[40,50[	Female	AB	1	White	29.8594596959625	4	-3	-1	3	0	3	2	0.000527139558827125
144	-0.666666666666667	0.666666666666667	0.333333333333333	1	2.33333333333333	0	-2	0	1	1	Control	[40,50[	Male	AB	4	White	25.8282603452729	5	2	1	2	1	2	2	0.000590828245037618
145	1.66666666666667	2	-0.333333333333333	1.66666666666667	3	1	1	-1	1	1	Control	[50,65[	Male	AB	1	White	25.3614861975094	7	-1	0	1	-3	1	0	0.000456524062824426
146	2	3	3	2	3	2	3	2	2	3	Control	[65,Inf[	Male	AB	4	White	26.831417234263	5	-3	-1	2	-1	1	1	0.000493726458787457
147	0.666666666666667	0	1.33333333333333	-3	1.66666666666667	-2	-3	-2	-3	1	Control	[40,50[	Male	AB	4	White	22.5304691290779	1	-3	0	1.5	-3	1	-1	0.000590828245037618
148	-2	-0.666666666666667	1.33333333333333	2	2	-2	-2	-3	1	0	Control	[50,65[	Male	AB	4	White	26.7782760322513	4	2	2	2	0	3	3	0.000456524062824426
149	-3	0.333333333333333	0.333333333333333	-3	2.33333333333333	-2	-2	-2	-3	2	Control	[50,65[	Female	AB	4	White	30.3843678972722	5	2	-2.5	3	-3	1	1	0.000524770877255927
150	-3	0.333333333333333	1.33333333333333	1	1	-3	-3	1	-2	-2	Control	[50,65[	Male	AB	3	White	27.6150975233908	5	-1	-1.5	0	1	2	1	0.000456524062824426
151	2	3	2	3	2.33333333333333	-3	1	-3	1	-2	Control	[50,65[	Female	AB	4	White	36.5800844504915	2	-2	-2	-2	2	1	1	0.000524770877255927
152	3	0	3	-3	3	0	-2	3	-3	3	Control	[50,65[	Male	AB	1	White	29.6821914794848	7	-1	2	1	3	3	3	0.000456524062824426
153	3	0	2.66666666666667	2	3	2	-2	1	2	1	Control	[50,65[	Male	AB	2	White	26.3240117422528	6	2	-1	2	0	2	3	0.000456524062824426
154	-3	-3	-3	1	2	-3	-3	-3	1	1	Control	[50,65[	Male	AB	4	White	31.5095785900914	5	1	1	2	1	2	2	0.000456524062824426
155	0.666666666666667	1.33333333333333	0.333333333333333	-1	1	-2	-1	-2	-3	-1	Control	[40,50[	Male	AB	4	White	31.0204081632653	4	-2	1	-2	-1	-1	1	0.000590828245037618
156	0.666666666666667	0	-2.66666666666667	3	0.333333333333333	0	-2	-3	2	-1	Control	[50,65[	Male	AB	3	White	28.4808136167198	6	-3	-3	2.5	-3	2	2	0.000456524062824426
157	-3	1.33333333333333	2	-1	3	-3	-1	1	-2	2	Control	[50,65[	Male	AB	4	White	30.418505265582	5	1	-2	3	-2	3	3	0.000456524062824426
158	-1.33333333333333	1	1.33333333333333	-3	0.666666666666667	-3	-2	0	-3	-3	Control	[50,65[	Male	AB	4	White	28.8876822545312	1	-3	0.5	-0.5	-3	1	-3	0.000456524062824426
159	0.333333333333333	0.666666666666667	2	-1	1.66666666666667	-1	-2	1	0	0	Control	[50,65[	Female	AB	4	White	39.6506323286084	2	-2	-1	2.5	-2	2	-1	0.000524770877255927
160	0.666666666666667	0	0	-1	2.33333333333333	2	-2	-2	-3	1	Control	[50,65[	Male	AB	4	Other	32.8207469493643	5	1	-1	2	-3	1	2	0.000456524062824426
161	3	0.666666666666667	3	3	3	1	0	1	3	-3	Control	[40,50[	Male	AB	4	White	36.1043176827432	5	-1	1	1	3	2	3	0.000590828245037618
162	-3	1	-0.333333333333333	-3	2	0	-3	3	0	1	Control	[40,50[	Male	AB	4	White	37.4319260405496	4	-3	-1	3	1	2	2	0.000590828245037618
163	0.666666666666667	1	2	1.33333333333333	1.66666666666667	1	2	1	2	1	Control	[40,50[	Male	AB	4	White	43.3442202618968	1	-3	2	-1	1	1	-1	0.000590828245037618
164	-3	-3	-3	-3	-1.33333333333333	-3	-3	-3	-3	-3	Control	[50,65[	Male	AB	4	Other	47.5505757774801	4	0	1	2.5	0	-3	-2	0.000456524062824426
165	0.333333333333333	-2	0	1	1.33333333333333	0	-3	-2	1	2	Control	[30,40[	Male	C1C2	NA	Other	16.7926765684723	4	0	1.5	2	0	2	2	0.00160048611498008
166	1	3	1	0	3	1	2	1	1	3	Control	[50,65[	Female	C1C2	1	Other	19.6607169854408	4	-3	1.5	0.5	-2	3	1	0.00119895453448718
167	3	2.33333333333333	3	1	3	1	0	1	-1	1	Control	[50,65[	Female	C1C2	3	White	18.9516508065274	4	2	0	2.5	-3	1	1	0.00119895453448718
168	2	0	1	-0.666666666666667	1	1	-1	1	-1	-1	Control	[50,65[	Female	C1C2	2	White	20.1613306452419	5	1	0	2	-3	3	3	0.00119895453448718
169	2.66666666666667	2	2	3	3	1	0	1	1	1	Control	[50,65[	Female	C1C2	4	White	20.6677477871085	5	1	-1	2	-1	2	3	0.00119895453448718
170	0	0.333333333333333	0	-3	0	-3	-3	-3	-3	-3	Control	[40,50[	Male	C1C2	1	White	18.7226881340815	5	-1	-0.5	1	1	1	2	0.00134987712579463
171	1.33333333333333	0	0	1	2.66666666666667	0	-3	-2	0	1	Control	[40,50[	Female	C1C2	2	White	21.4665302379273	4	1	1	2.5	-1	3	3	0.00120436630871786
172	-0.333333333333333	1.33333333333333	1	1	1.33333333333333	-1	-1	0	1	1	Control	[30,40[	Male	C1C2	3	White	20.0834725340948	4	1	-1	1	1	2	2	0.00160048611498008
173	3	-1.66666666666667	1	3	2.66666666666667	2	-3	1	3	1	Control	[50,65[	Female	C1C2	2	White	21.3003815403933	4	-3	1	3	-3	2	2	0.00119895453448718
174	1	1	1	3	3	-3	-3	-3	1	-3	Control	[40,50[	Female	C1C2	1	White	22.4349448469329	4	-3	-1	3	-3	3	3	0.00120436630871786
175	-0.666666666666667	1.66666666666667	1.66666666666667	1	2	-1	1	-1	-1	1	Control	[40,50[	Female	C1C2	3	White	22.5963479934306	3	1	1	2	-2	2	1	0.00120436630871786
176	1.33333333333333	0	1	-2.33333333333333	3	1	-2	-1	0	1	Control	[50,65[	Female	C1C2	4	White	24.7996200200009	5	1	-1	1	-2	0	0	0.00119895453448718
177	1.66666666666667	3	3	3	3	1	1	1	3	0	Control	[50,65[	Female	C1C2	1	White	24.8889250219907	4	0	0	3	0	3	1	0.00119895453448718
178	-3	-3	-3	-3	-3	-3	-3	-3	-3	-3	Control	[40,50[	Female	C1C2	1	White	25.0605727285673	4	-3	-1.5	-0.5	-3	-3	-3	0.00120436630871786
179	-2.33333333333333	-2	-0.666666666666667	-2	-0.666666666666667	-3	-2	-2	-2	-2	Control	[40,50[	Female	C1C2	1	White	24.4914762167126	4	-2	-0.5	1	-2	-2	-2	0.00120436630871786
180	1	1	1	3	2	1	1	1	2	1	Control	[40,50[	Female	C1C2	2	White	28.6214703746422	4	-3	0	-1	-1	3	3	0.00120436630871786
181	3	0	3	3	3	1	-3	-1	2	3	Control	[30,40[	Female	C1C2	2	White	22.8071760209264	3	-1	-1	1	-1	3	3	0.00124581053553281
182	0	-1	2.33333333333333	0.666666666666667	-1.33333333333333	-3	-3	-2	-2	-3	Control	[50,65[	Female	C1C2	4	White	26.0904589680273	5	-3	1	2	1	0	3	0.00119895453448718
183	-3	-3	-3	-3	-3	-3	-3	-3	-3	-3	Control	[50,65[	Male	C1C2	3	White	20.8859299855945	4	0	1	1	-3	-3	-3	0.00104302967056405
184	0.333333333333333	0	0	3	3	0	-1	-1	3	3	Control	[40,50[	Female	C1C2	2	White	24.8559827927737	4	-3	0	1.5	1	1	0	0.00120436630871786
185	-1.33333333333333	0.666666666666667	1.66666666666667	-3	2.66666666666667	-3	-3	-1	-2	-3	Control	[30,40[	Female	C1C2	4	White	24.1702421475683	2	0	-3	3	-3	-3	0	0.00124581053553281
186	-1	-3	-3	-3	3	0	0	0	0	1	Control	[50,65[	Male	C1C2	2	White	24.7460318712128	5	-3	2	2	1	1	3	0.00104302967056405
187	2	2	0.333333333333333	-0.333333333333333	1.33333333333333	0	1	-2	-2	-1	Control	[50,65[	Female	C1C2	2	White	25.5015925321107	4	-3	-0.5	1.5	0	1	-3	0.00119895453448718
188	1	1	1	1	1	1	1	1	1	1	Control	[40,50[	Female	C1C2	1	White	26.2922927976033	4	0	0	-0.5	1	1	1	0.00120436630871786
189	1	1.66666666666667	2	-2.66666666666667	1	1	0	0	-1	0	Control	[50,65[	Female	C1C2	3	White	27.4636413774781	5	1	1	1.5	-2	1	1	0.00119895453448718
190	-3	-3	0	-3	3	0	0	0	0	0	Control	[50,65[	Male	C1C2	4	White	23.7752875631775	6	-2	-2	0	0	-1	1	0.00104302967056405
191	3	3	3	3	3	1	-1	0	1	0	Control	[50,65[	Female	C1C2	2	White	28.6967027196841	6	-2	1	2	1	1	1	0.00119895453448718
192	-0.333333333333333	0	1	-3	1	1	-3	2	0	0	Control	[50,65[	Female	C1C2	3	White	27.9785844972081	4	-1	1	1	-3	2	1	0.00119895453448718
193	0	0	0	0	1	0	0	0	0	0	Control	[40,50[	Female	C1C2	1	White	30.6452225807677	4	0	0	0	-3	3	3	0.00120436630871786
194	-2	-1.66666666666667	0	-3	1.66666666666667	-3	-2	-3	-3	1	Control	[50,65[	Male	C1C2	3	White	22.1646894785627	5	-2	-1	3	-2	1	1	0.00104302967056405
195	0	0	1	-2	1	-2	-2	-1	-2	-1	Control	[40,50[	Female	C1C2	1	White	25.5440376797709	4	-2	1.5	0.5	-1	2	1	0.00120436630871786
196	1	0	1	-3	3	-2	-3	-2	-3	-3	Control	[40,50[	Male	C1C2	2	White	26.7093968525661	5	-1	-1	3	0	1	3	0.00134987712579463
197	0	0	1	0	0	0	-3	0	1	-1	Control	[40,50[	Female	C1C2	4	White	30.7272711319616	4	0	0	1	1	0	1	0.00120436630871786
198	0	1.66666666666667	0.333333333333333	-2.33333333333333	3	0	2	-1	-2	2	Control	[40,50[	Male	C1C2	2	White	24.956668606889	4	-1	1	2	1	-1	0	0.00134987712579463
199	2	0.333333333333333	2	-1	3	1	-1	1	0	1	Control	[50,65[	Male	C1C2	2	White	24.956668606889	2	-1	0	2	1	1	3	0.00104302967056405
200	3	3	3	0.666666666666667	3	0	2	1	3	0	Control	[40,50[	Female	C1C2	4	White	27.5998248966195	4	-2	1.5	2	2	3	3	0.00120436630871786
201	2	1.33333333333333	2	3	2	-2	-3	-3	2	0	Control	[50,65[	Male	C1C2	2	White	22.6924200142264	3	-3	1	2.5	1	2	3	0.00104302967056405
202	2	0	0	1	2	1	0	0	0	1	Control	[50,65[	Female	C1C2	4	White	30.8516616025422	2	-2	-1	1	-2	-1	1	0.00119895453448718
203	3	3	3	3	3	3	3	3	3	3	Control	[40,50[	Male	C1C2	3	White	22.4684282823642	4	-3	-1	3	3	3	3	0.00134987712579463
204	2	1	2	2	2	1	1	1	1	1	Control	[50,65[	Male	C1C2	2	White	25.2530984245642	5	1	1	1	1	2	2	0.00104302967056405
205	1	0	1	1	3	0	-2	0	0	2	Control	[40,50[	Male	C1C2	4	White	24.1408796860804	2	-3	0	1	0	2	2	0.00134987712579463
206	3	3	3	3	3	3	0	3	3	3	Control	[50,65[	Female	C1C2	2	White	29.3752523914598	2	0	0	1	3	1	-1	0.00119895453448718
207	-1.33333333333333	-1	-0.333333333333333	1.33333333333333	1.33333333333333	-2	-3	1	-1	1	Control	[40,50[	Male	C1C2	2	White	28.8181638292437	5	-2	-0.5	1	1	2	0	0.00134987712579463
208	2.33333333333333	1	1	2	1	0	1	0	2	1	Control	[40,50[	Female	C1C2	3	White	29.6980572611283	4	1	1	1.5	-1	2	2	0.00120436630871786
209	-2	-2	0	-2	1	-2	-3	1	-1	1	Control	[40,50[	Female	C1C2	1	White	28.9747842360465	4	0	0	1	0	1	1	0.00120436630871786
210	0.666666666666667	0.666666666666667	-2	-1.33333333333333	3	1	-1	-3	-3	1	Control	[50,65[	Male	C1C2	4	White	23.880729627785	4	-1	-1	1	-3	-1	2	0.00104302967056405
211	-3	-2	1	0	3	-3	-3	-1	-1	0	Control	[50,65[	Male	C1C2	4	White	27.4671025922602	4	0	1	2	2	2	2	0.00104302967056405
212	-3	-3	-2.33333333333333	-3	-3	-3	-3	-3	-3	-3	Control	[40,50[	Male	C1C2	1	White	28.5849935886723	4	-3	-3	3	0	-3	3	0.00134987712579463
213	0.333333333333333	1	0	-3	1.33333333333333	2	-3	-3	-2	1	Control	[30,40[	Male	C1C2	4	White	23.8576122927869	3	-3	3	-1.5	-1	3	-1	0.00160048611498008
214	1	0	2	-3	2	1	0	2	-3	0	Control	[50,65[	Male	C1C2	3	White	29.801377293066	3	-3	0	2	0	3	1	0.00104302967056405
215	1	0	1	-3	3	-1	-1	0	1	1	Control	[40,50[	Male	C1C2	4	White	30.1054728839561	3	-3	1	1	1	2	2	0.00134987712579463
216	1	1	1.66666666666667	2	1.66666666666667	0	-1	1	1	1	Control	[40,50[	Male	C1C2	3	White	27.8940378154511	2	-2	0	1.5	1	2	1	0.00134987712579463
217	1.33333333333333	-0.333333333333333	-0.333333333333333	-1.33333333333333	-0.333333333333333	1	-1	-1	-1	0	Control	[50,65[	Male	C1C2	2	White	27.2602071052908	6	-1	1	0.5	-2	1	1	0.00104302967056405
218	1	0.333333333333333	1	1.66666666666667	2	2	0	-1	0	1	Control	[50,65[	Male	C1C2	4	White	28.9836699265235	4	0	1	2	1	2	2	0.00104302967056405
219	1	-0.666666666666667	1	0.333333333333333	1.33333333333333	1	-1	1	0	1	Control	[50,65[	Male	C1C2	3	White	29.9775365776314	2	-2	-1	1.5	1	-2	1	0.00104302967056405
220	1	1	0	1	0	1	1	0	1	0	Control	[40,50[	Female	C1C2	2	White	28.8703288376622	4	0	0.5	1	0	1	1	0.00120436630871786
221	-3	-3	-3	-3	-3	-3	-3	-3	-3	-3	Control	[50,65[	Male	C1C2	2	White	36.6159186035279	1	-3	-1.5	3	-3	-2	-3	0.00104302967056405
222	-1	1	1	-3	1	-2	-1	-1	-2	-1	Control	[50,65[	Male	C1C2	2	White	29.4282100367414	4	-1	-1	3	3	0	2	0.00104302967056405
223	-3	1.33333333333333	-3	3	3	-3	1	-3	3	3	Control	[30,40[	Male	C1C2	1	White	29.7071503288017	4	2	2.5	2.5	3	3	3	0.00160048611498008
224	-1	1.33333333333333	-2.66666666666667	-0.333333333333333	2	0	0	-3	0	1	Control	[40,50[	Female	C1C2	2	White	38.2716814816346	4	-2	0	2	1	1	0	0.00120436630871786
225	-0.666666666666667	1	0	-3	1	2	-3	-2	-3	-2	Control	[40,50[	Male	C1C2	2	White	34.0587169063611	4	-1	2	3	1	1	3	0.00134987712579463
226	3	0	0	2	2	1	-3	-2	1	0	Control	[50,65[	Male	C1C2	3	White	28.8592123132639	2	-3	1	1	1	2	1	0.00104302967056405
227	-1	0	1	0.666666666666667	2	-2	-1	0	0	1	Control	[40,50[	Male	C1C2	4	Other	27.8744549871371	2	-1	0	-1	1	2	2	0.00134987712579463
228	-0.666666666666667	0.666666666666667	0.666666666666667	-3	2.66666666666667	1	-1	1	3	2	Control	[40,50[	Male	C1C2	2	White	28.7477192909941	5	1	2	1	2	2	2	0.00134987712579463
229	-0.666666666666667	-2.33333333333333	1.33333333333333	-2	2	0	-3	-2	-3	1	Control	[40,50[	Male	C1C2	4	White	35.5791948608119	4	0	0	-1	2	2	2	0.00134987712579463
230	3	1	3	3	3	0	0	2	1	1	Control	[50,65[	Male	C1C2	3	White	33.8621091936061	1	0	1	2	1	1	2	0.00104302967056405
231	2.33333333333333	2.33333333333333	0.666666666666667	2.33333333333333	2.33333333333333	1	1	-3	2	2	Control	[40,50[	Male	C1C2	2	White	34.1769763400638	3	-2	1	2	3	3	1	0.00134987712579463
232	1	0	1	2	2	1	0	0	1	1	Control	[65,Inf[	Male	C1C2	4	White	37.1622302836442	3	0	0	0	2	2	1	0.00112802672978903
233	3	0	3	3	3	3	-2	3	3	3	Control	[50,65[	Male	C1C2	1	White	37.0250574027383	3	-1	-2	2	1	2	3	0.00104302967056405
234	-3	-3	-0.333333333333333	-1.66666666666667	1.66666666666667	-3	-3	-2	-3	0	Control	[50,65[	Male	C1C2	3	White	44.1929228756417	4	-3	1	1.5	1	1	0	0.00104302967056405
235	-3	0	0	-3	3	-3	-3	-3	-3	2	Control	[50,65[	Male	C1C2	2	White	39.1946487667214	6	2	-1	3	0	1	1	0.00104302967056405
236	1	0	2	0	1.66666666666667	2	0	2	0	1	Control	[65,Inf[	Female	DE	2	White	21.8732648576408	5	1	2	2	-2	2	2	0.00115233863414272
237	-2.66666666666667	-3	0	-3	3	-3	-3	-3	-3	-1	Control	[50,65[	Female	DE	2	White	19.9111400175925	2	-3	2	3	-3	0	-2	0.00058382583292871
238	3	2	3	1	2.33333333333333	2	2	2	0	1	Control	[65,Inf[	Female	DE	2	White	22.2956644784561	4	0	1	1	1	1	1	0.00115233863414272
239	-0.666666666666667	1	1	-2.33333333333333	2	0	1	1	0	1	Control	[50,65[	Male	DE	1	White	20.3367131940875	5	-2	2	2	2	2	2	0.0005078988807919
240	3	3	3	3	3	1	1	1	3	1	Control	[50,65[	Female	DE	3	White	23.2283537147719	5	1	2	2.5	1	1	2	0.00058382583292871
241	3	2	3	3	3	-3	-3	-3	1	-3	Control	[40,50[	Male	DE	4	Other	22.851078279632	1	-3	1	3	3	3	1	0.000657316949600215
242	-3	-0.333333333333333	-0.333333333333333	-3	-1.33333333333333	-2	-2	-3	-3	-3	Control	[50,65[	Female	DE	1	White	23.5941544463734	4	-2	0	2	-3	-1	3	0.00058382583292871
243	0.666666666666667	1.66666666666667	1.66666666666667	-0.333333333333333	2.66666666666667	-2	-3	-3	-1	-3	Control	[40,50[	Female	DE	2	White	22.6575040796566	1	-3	0	1	-3	-2	-1	0.00058646107347117
244	-2.33333333333333	-2.33333333333333	-2.33333333333333	-2.33333333333333	-2.33333333333333	-3	-3	-3	-3	-3	Control	[50,65[	Male	DE	1	White	19.7881274359482	4	-2	2	3	-2	-2	-2	0.0005078988807919
245	-2.33333333333333	-1	-2.33333333333333	-1.33333333333333	0.666666666666667	-3	-3	-3	-2	-1	Control	[50,65[	Female	DE	1	White	22.6313402922664	4	-2	0.5	1	-1	2	2	0.00058382583292871
246	0	2.33333333333333	1	2.66666666666667	2.66666666666667	-1	2	1	2	0	Control	[40,50[	Male	DE	4	White	21.9268638581831	3	2	1.5	1.5	1	2	2	0.000657316949600215
247	3	3	3	3	3	-3	-3	-1	-1	-2	Control	[65,Inf[	Male	DE	4	White	23.2969684874281	4	2	1	3	-3	2	3	0.00054928783881418
248	0	-2	-1	-3	2	-1	-3	-3	-3	-1	Control	[30,40[	Female	DE	2	White	21.4387458619208	6	-3	-1	3	-1	2	2	0.000606642164200077
249	1	-1	0.666666666666667	-3	3	0	-3	-2	-3	2	Control	[50,65[	Male	DE	3	White	22.2401046717888	4	-1	-2	3	-3	0	3	0.0005078988807919
250	1	1.33333333333333	2	0	2	1	0	2	-1	1	Control	[50,65[	Female	DE	2	White	24.717277315414	4	0	-1	1	-1	1	2	0.00058382583292871
251	0	1.66666666666667	2.66666666666667	-0.666666666666667	2.33333333333333	0	-2	0	-2	1	Control	[50,65[	Male	DE	4	White	22.7099658921973	4	1	2	2	-1	3	3	0.0005078988807919
252	-0.666666666666667	1.33333333333333	3	-3	1	-2	-2	-2	-2	-2	Control	[30,40[	Female	DE	2	Other	30.722703597607	5	-2	-0.5	3	-1	3	2	0.000606642164200077
253	2	0	-3	-1.33333333333333	0.333333333333333	0	-1	-3	-2	-1	Control	[50,65[	Female	DE	1	White	30.0940284155777	4	-3	0.5	1	1	-1	1	0.00058382583292871
254	-0.666666666666667	1	0	-3	0.333333333333333	-3	-3	-3	-3	-2	Control	[65,Inf[	Female	DE	3	White	28.3419462297135	5	-3	1	2	0	1	1	0.00115233863414272
255	2	-1.66666666666667	0.666666666666667	-2.66666666666667	2	1	-3	1	-3	2	Control	[40,50[	Female	DE	2	White	25.2938508717254	3	-3	3	3	2	3	3	0.00058646107347117
256	3	3	3	3	3	2	1	1	2	1	Control	[50,65[	Male	DE	4	White	22.7415797196644	2	1	1	0	0	2	0	0.0005078988807919
257	2	1	1.33333333333333	2.33333333333333	3	2	1	1	3	3	Control	[40,50[	Male	DE	1	White	24.8559827927737	4	2	2.5	1.5	2	2	1	0.000657316949600215
258	-0.333333333333333	-2.33333333333333	-3	-1.66666666666667	2	-2	-3	-3	1	1	Control	[50,65[	Male	DE	2	White	24.4327910576071	7	-3	0	2	1	1	3	0.0005078988807919
259	3	2	1	3	3	1	0	0	1	1	Control	[50,65[	Female	DE	3	White	26.2922927976033	5	1	1	2	1	2	2	0.00058382583292871
260	0.333333333333333	0	2.33333333333333	-3	1.66666666666667	1	-3	-1	-3	0	Control	[50,65[	Male	DE	4	White	22.242158778299	3	-2	0	1	-3	-1	1	0.0005078988807919
261	3	3	3	3	3	3	3	3	3	3	Control	[50,65[	Male	DE	2	White	25.6857543120299	5	3	-0.5	2.5	3	3	3	0.0005078988807919
262	3	-3	3	0	3	3	-3	3	-3	3	Control	[50,65[	Male	DE	3	Other	23.7245372449929	6	-3	3	3	3	3	3	0.0005078988807919
263	1.33333333333333	0.333333333333333	2.33333333333333	-1.33333333333333	3	1	-1	1	-3	2	Control	[40,50[	Male	DE	1	White	23.8182630855058	2	1	1	0	1	3	1	0.000657316949600215
264	1.66666666666667	2.66666666666667	3	2	3	1	2	2	0	2	Control	[50,65[	Female	DE	1	White	32.4193025330495	4	0	2.5	0.5	1	3	1	0.00058382583292871
265	-3	-3	-3	-3	3	-3	-3	-3	-3	0	Control	[50,65[	Male	DE	2	White	25.5440376797709	7	-3	-3	3	-3	3	3	0.0005078988807919
266	0.666666666666667	0	0.666666666666667	0	2	0	0	0	0	1	Control	[50,65[	Male	DE	2	White	25.5440376797709	4	-3	1	2	-3	3	1	0.0005078988807919
267	2.33333333333333	-0.666666666666667	2.33333333333333	-0.333333333333333	1.66666666666667	2	-3	1	-2	1	Control	[50,65[	Male	DE	3	White	25.6960854752159	4	1	0.5	0.5	1	3	2	0.0005078988807919
268	0.666666666666667	0	0	1	0	-1	-1	-1	0	-1	Control	[50,65[	Male	DE	3	White	24.5356810713621	4	-2	-1	2	-2	1	1	0.0005078988807919
269	1	0.666666666666667	1	1	1.66666666666667	1	-1	-1	1	-1	Control	[50,65[	Female	DE	4	White	26.7820978502282	3	-1	-1	1	-1	-1	0	0.00058382583292871
270	-1.66666666666667	1.33333333333333	1	1	-0.333333333333333	-3	-3	-1	-1	-1	Control	[40,50[	Male	DE	2	White	24.0740740740741	5	0	0	1	-2	1	3	0.000657316949600215
271	-0.333333333333333	0.666666666666667	0	-3	0.333333333333333	-2	0	-2	-3	0	Control	[40,50[	Male	DE	3	White	22.6924200142264	4	-3	1	1	0	-2	2	0.000657316949600215
272	0	-0.333333333333333	-1.33333333333333	-3	2.33333333333333	-3	-2	-3	-3	0	Control	[50,65[	Male	DE	4	White	29.6950623198121	4	-3	-0.5	2.5	0	1	1	0.0005078988807919
273	-2	0	0	0	3	-3	-3	0	0	1	Control	[40,50[	Male	DE	2	White	23.484015817722	5	-1	1	2	-3	-2	2	0.000657316949600215
274	-0.333333333333333	0	-0.666666666666667	-1	1	-1	-1	-2	-1	0	Control	[50,65[	Male	DE	2	White	27.8784406978482	4	1	1.5	1.5	1	2	2	0.0005078988807919
275	0	-1	1	2	1.33333333333333	-1	-1	1	1	1	Control	[40,50[	Male	DE	4	White	26.5810666466954	3	-3	-0.5	0.5	-1	1	1	0.000657316949600215
276	-3	-2.66666666666667	-3	-3	-3	-3	-3	-3	-3	-3	Control	[50,65[	Male	DE	1	White	27.4870791956117	5	2	0.5	3	-3	0	1	0.0005078988807919
277	2	1.33333333333333	2	2	2	1	1	2	2	2	Control	[50,65[	Male	DE	2	White	25.244103810961	3	-2	0.5	2	-3	3	2	0.0005078988807919
278	-3	0	-3	-3	-0.666666666666667	1	-3	-3	-3	-3	Control	[40,50[	Male	DE	3	White	25.3835745719498	3	-2	-2	2	-2	-2	3	0.000657316949600215
279	2	0	2	1	2	1	0	1	1	1	Control	[30,40[	Male	DE	2	White	24.3072435585805	4	1	1	1	1	3	1	0.000779349935540919
280	-3	-0.666666666666667	0	-3	0	-3	0	0	0	0	Control	[50,65[	Male	DE	4	White	26.3598655941609	4	1	0	0	0	0	0	0.0005078988807919
281	-2	-1.33333333333333	-0.333333333333333	-3	2.33333333333333	-2	-3	0	-3	-2	Control	[65,Inf[	Female	DE	1	White	34.6774887098161	4	-3	-2	-0.5	-3	-3	-3	0.00115233863414272
282	0.666666666666667	1	1.66666666666667	1.66666666666667	3	-3	-3	-1	1	2	Control	[50,65[	Male	DE	4	White	26.306433259058	1	-3	1	-1	3	2	2	0.0005078988807919
283	1	0	0.666666666666667	1	1.66666666666667	-1	-1	-2	0	-2	Control	[50,65[	Female	DE	1	White	32.6157558823993	5	-3	-1	1.5	-2	-3	0	0.00058382583292871
284	0	0	0	-1	0	-2	-2	-2	-2	-2	Control	[40,50[	Female	DE	1	White	33.6429610847503	4	-2	-1	0.5	2	1	3	0.00058646107347117
285	0	1	-1	1	2	-1	0	-3	1	1	Control	[40,50[	Male	DE	2	White	30.1687454585982	3	-1	1	3	1	3	3	0.000657316949600215
286	-0.333333333333333	1	-1.33333333333333	-1.33333333333333	-0.666666666666667	-1	1	-1	-2	0	Control	[50,65[	Male	DE	1	White	26.9889613467499	2	-1	-0.5	1.5	-1	-1	-1	0.0005078988807919
287	0	0	0	0	0	-1	-2	0	-1	-1	Control	[50,65[	Male	DE	4	White	26.5184675612361	3	-1	-1	0	0	1	1	0.0005078988807919
288	-3	-3	-1.66666666666667	-3	0.333333333333333	-3	-3	-2	-3	0	Control	[40,50[	Male	DE	2	White	26.0633768528311	4	-1	1	1.5	0	1	1	0.000657316949600215
289	0.666666666666667	0.333333333333333	-0.666666666666667	1	0	-1	-2	-3	1	-3	Control	[40,50[	Female	DE	3	White	35.959448638474	5	1	-2	3	1	-1	1	0.00058646107347117
290	2	2	2	0	2	1	0	1	0	1	Control	[50,65[	Female	DE	3	White	37.1287855478937	4	-1	1	1	1	2	1	0.00058382583292871
291	-2	-1	1	-2.33333333333333	0.666666666666667	-1	0	0	-3	-1	Control	[50,65[	Male	DE	1	White	27.6670757431021	5	1	-1.5	-1.5	2	0	-1	0.0005078988807919
292	2	1.66666666666667	2	0	0	1	0	1	0	-2	Control	[40,50[	Female	DE	2	White	39.840589070067	4	-1	0	1.5	0	-1	0	0.00058646107347117
293	1	0	1	2	2	1	0	1	2	2	Control	[40,50[	Male	DE	1	White	25.5617274565574	4	0	1	1	1	1	0	0.000657316949600215
294	1.66666666666667	1.66666666666667	3	1	2	1	1	2	2	1	Control	[50,65[	Male	DE	1	White	33.8945219901459	2	-2	2	-1	1	2	1	0.0005078988807919
295	0	-0.666666666666667	2	0	1	-1	-3	0	-1	0	Control	[50,65[	Female	DE	4	White	35.2617079889807	5	0	1	2	-1	2	1	0.00058382583292871
296	-1	0	1.33333333333333	1	1	-1	1	1	2	1	Control	[50,65[	Male	DE	1	White	28.8876822545312	4	-3	-0.5	2.5	1	-1	0	0.0005078988807919
297	0.333333333333333	0	0.333333333333333	-1.66666666666667	0	0	0	1	0	0	Control	[50,65[	Male	DE	NA	White	31.7496078176361	3	1	0	0.5	-1	2	1	0.0005078988807919
298	-3	-1	-2.33333333333333	-3	2.66666666666667	-3	-2	-3	-3	2	Control	[50,65[	Male	DE	2	White	27.0044984534414	2	-2	-2	0	-2	-1	2	0.0005078988807919
299	2	0	2.33333333333333	3	3	1	-3	0	2	1	Control	[50,65[	Male	DE	4	White	35.0829821730929	1	-2	2	1	-1	3	1	0.0005078988807919
300	-3	-1.66666666666667	0.333333333333333	-3	2.33333333333333	-2	-3	0	-3	1	Control	[50,65[	Male	DE	1	White	32.7142414284829	4	-3	0.5	0	-1	0	1	0.0005078988807919
301	0	-1	0.666666666666667	1	1.66666666666667	-1	-1	0	0	0	Control	[50,65[	Male	DE	1	Other	34.1840633271689	3	-2	-0.5	0	0	2	1	0.0005078988807919
302	0	0	3	0	3	0	0	3	0	0	Control	[50,65[	Male	DE	1	White	34.5096258350467	4	-3	-3	0	3	3	3	0.0005078988807919
303	0	0	0	0	0	-3	-3	0	0	0	Control	[50,65[	Male	DE	2	White	30.6740729478689	4	0	0	1	0	1	1	0.0005078988807919
304	-1.33333333333333	-0.333333333333333	0.333333333333333	1	3	-2	-3	-2	-1	2	Control	[50,65[	Male	DE	3	White	32.6113190940772	2	-1	-2	2	1	1	3	0.0005078988807919
305	0	2	1	-2	2	-1	1	-2	-2	1	Control	[50,65[	Male	DE	1	White	59.6891421333863	4	-2	-1	-1	1	-3	-3	0.0005078988807919
306	1.33333333333333	1.66666666666667	2.33333333333333	2.66666666666667	3	-1	-3	-2	1	-2	Control	[65,Inf[	Female	AB	4	White	23.4293419944002	6	-1	-2	2	-3	1	1	0.00103577766146709
307	3	0.333333333333333	2	3	3	1	-1	0	3	1	Control	[65,Inf[	Female	AB	2	White	21.4559693767825	5	1	1	1	-3	1	2	0.00103577766146709
308	1	-1	0.666666666666667	-0.666666666666667	0.666666666666667	-3	-3	-1	-2	-2	Control	[65,Inf[	Female	AB	1	White	22.3967250785916	4	-3	0	2	3	3	1	0.00103577766146709
309	0	1	0.333333333333333	-3	1	-2	-1	0	0	0	Control	[65,Inf[	Male	AB	4	White	21.2648535778063	5	1	0	1	1	1	2	0.000493726458787457
310	0.666666666666667	1.33333333333333	0.666666666666667	-1	1.33333333333333	0	1	1	-1	1	Control	[65,Inf[	Female	AB	4	White	27.7751074717414	4	-1	-0.5	1	-1	1	1	0.00103577766146709
311	3	1	3	3	3	1	-1	-1	1	1	Control	[65,Inf[	Male	AB	4	White	23.5674156685684	6	1	2	1.5	0	2	3	0.000493726458787457
312	0	0	1	1	3	0	-1	1	1	1	Control	[65,Inf[	Female	AB	4	White	23.8715112594585	2	0	1	1	-1	1	1	0.00103577766146709
313	2.33333333333333	-0.666666666666667	0.666666666666667	2.66666666666667	3	-1	-2	-1	1	-1	Control	[65,Inf[	Female	AB	1	White	27.9881423708426	4	-2	1	1.5	1	2	1	0.00103577766146709
314	2	0.666666666666667	1.66666666666667	1	3	0	-1	-1	0	1	Control	[65,Inf[	Male	AB	4	White	23.1008457323037	6	1	1	1.5	1	1	3	0.000493726458787457
315	2	0	1	2	3	2	-1	0	1	1	Control	[65,Inf[	Female	AB	4	White	24.1052306594409	5	1	-1	1.5	1	2	2	0.00103577766146709
316	-1.33333333333333	1	0	1	2	-2	1	-1	0	2	Control	[65,Inf[	Female	AB	1	White	30.1138241984219	5	0	-1	1.5	-1	1	1	0.00103577766146709
317	1.33333333333333	0	0.333333333333333	-2	1	2	-2	-1	-3	-1	Control	[65,Inf[	Male	AB	4	White	25.3965818952046	2	-2	0	1.5	-3	1	2	0.000493726458787457
318	1	-0.666666666666667	-0.333333333333333	1.66666666666667	-1	1	-3	-2	1	-3	Control	[65,Inf[	Male	AB	4	White	24.8256933728706	4	0	1	1	-1	1	1	0.000493726458787457
319	1	1	1.33333333333333	1	1	0	-1	-1	1	-2	Control	[65,Inf[	Male	AB	4	White	24.9058224757989	4	-1	1	1	1	2	2	0.000493726458787457
320	0.666666666666667	-0.333333333333333	1.66666666666667	2	3	1	-2	1	0	1	Control	[65,Inf[	Male	AB	4	White	26.5810666466954	5	-2	2	2.5	2	3	3	0.000493726458787457
321	2.33333333333333	2	3	1.66666666666667	3	1	1	3	1	-2	Control	[65,Inf[	Male	AB	4	White	24.5196587221848	3	-1	2	0	0	2	0	0.000493726458787457
322	3	3	3	2.66666666666667	3	2	2	1	3	1	Control	[65,Inf[	Male	AB	3	White	25.3614861975094	5	1	1.5	1	-1	2	2	0.000493726458787457
323	0	0	0.666666666666667	3	0.666666666666667	-3	-3	-3	3	-3	Control	[65,Inf[	Male	AB	4	White	34.8521407101986	4	-3	-1	1	2	2	2	0.000493726458787457
324	-2.66666666666667	-3	0	0.333333333333333	-2	-3	-3	0	-1	-2	Control	[65,Inf[	Male	AB	3	White	28.1016597499511	2	-3	0.5	1	-1	2	1	0.000493726458787457
325	0.333333333333333	3	2	3	3	-1	1	-1	1	1	Control	[65,Inf[	Male	AB	4	White	81.1745325137149	5	-1	0.5	1	2	1	2	0.000493726458787457
326	3	3	3	3	3	3	2	2	2	2	Control	[65,Inf[	Female	C1C2	NA	White	23.5596386284735	6	3	2	3	-3	3	3	0.00236646196989864
327	3	1	2.33333333333333	2	3	1	-1	0	0	1	Control	[65,Inf[	Male	C1C2	1	White	24.0910588901047	5	3	0.5	2.5	0	3	3	0.00112802672978903
328	-1	3	3	3	3	1	1	1	1	1	Control	[65,Inf[	Female	C1C2	3	White	22.9191528630991	6	2	0	1	1	2	3	0.00236646196989864
329	3	3	3	3	3	0	-1	0	-1	0	Control	[65,Inf[	Male	C1C2	1	White	22.0964614378208	7	-1	-1	-1	-3	3	3	0.00112802672978903
330	3	2.66666666666667	2.33333333333333	3	3	-1	-1	-2	-1	-1	Control	[65,Inf[	Male	C1C2	3	White	23.3322699159576	4	-2	2	2.5	2	-2	3	0.00112802672978903
331	-2.33333333333333	0	1	1	0	-2	-1	0	2	-1	Control	[65,Inf[	Male	C1C2	4	White	24.2487141300813	5	1	-1.5	2	1	1	3	0.00112802672978903
332	1	0	0.333333333333333	1	-1	1	-3	1	-1	-3	Control	[65,Inf[	Male	C1C2	3	White	23.7099322046293	7	2	-2	3	-3	-2	3	0.00112802672978903
333	2	2	2	2.66666666666667	2.66666666666667	-2	-3	-1	-1	-2	Control	[65,Inf[	Male	C1C2	2	White	27.9812724925919	2	-3	0	0	1	2	3	0.00112802672978903
334	0	0	0	0	0	-2	-1	0	0	0	Control	[65,Inf[	Female	C1C2	2	White	30.1822645656311	7	2	0	0	-3	1	1	0.00236646196989864
335	1.66666666666667	-2	-2	2.33333333333333	2	0	-2	-3	1	0	Control	[65,Inf[	Male	C1C2	2	White	26.0396005938617	6	1	-1	2	-3	2	3	0.00112802672978903
336	-3	0	-0.333333333333333	0.333333333333333	-0.666666666666667	-3	-3	-2	0	-3	Control	[65,Inf[	Male	C1C2	2	White	27.6150975233908	5	-3	-2	2.5	0	0	1	0.00112802672978903
337	-2	0.666666666666667	2	1	2.33333333333333	0	-2	1	2	1	Control	[65,Inf[	Male	C1C2	2	White	31.010850215062	2	-2	0.5	0.5	1	1	1	0.00112802672978903
338	3	3	3	3	3	1	3	3	3	3	Control	[65,Inf[	Male	C1C2	4	White	33.5717164088139	7	3	3	3	0	0	0	0.00112802672978903
339	2	3	2	1.66666666666667	2	2	1	2	1	1	Control	[65,Inf[	Male	C1C2	2	White	31.0554082722924	4	1	1	1	1	1	1	0.00112802672978903
340	2	2	2	2	2	1	1	2	2	2	Control	[65,Inf[	Male	C1C2	3	White	30.0037123083742	4	1	-1	2	0	2	2	0.00112802672978903
341	1.33333333333333	-1.66666666666667	0	3	3	1	-3	-1	2	2	Control	[65,Inf[	Male	C1C2	4	White	34.9972237722253	6	2	1.5	3	1	2	2	0.00112802672978903
342	1	0	0.666666666666667	1	2	1	-2	-2	-1	0	Control	[65,Inf[	Female	DE	1	White	22.6735569837708	4	-3	1	3	-3	3	3	0.00115233863414272
343	1	0.666666666666667	0	0.666666666666667	0.666666666666667	-1	-1	0	-1	0	Control	[65,Inf[	Female	DE	1	White	23.3271092717945	4	-2	0	0	-3	-1	-1	0.00115233863414272
344	1	0	1.66666666666667	1	3	-1	-3	-2	-2	-1	Control	[65,Inf[	Female	DE	1	White	22.3142086665033	4	-2	-2	3	-2	2	3	0.00115233863414272
345	-2.66666666666667	-3	-0.333333333333333	-3	-2.66666666666667	-3	-3	0	-3	-3	Control	[65,Inf[	Female	DE	NA	White	25.8856441120568	5	2	0	2	0	-1	2	0.00115233863414272
346	-0.333333333333333	0	1	0.333333333333333	2	-1	-1	0	-1	0	Control	[65,Inf[	Female	DE	1	White	25.24025773858	4	-1	0	0.5	-2	1	2	0.00115233863414272
347	0	0	3	0	2	0	0	1	0	0	Control	[65,Inf[	Female	DE	NA	White	24.628223410293	4	-3	1	1	2	3	2	0.00115233863414272
348	3	2	2	3	2.33333333333333	1	3	1	1	2	Control	[65,Inf[	Male	DE	2	White	22.0964608051665	5	1	2	2.5	-3	3	2	0.00054928783881418
349	2	2	1.66666666666667	3	3	1	1	2	2	1	Control	[65,Inf[	Male	DE	1	White	26.2857215485488	4	-1	2.5	3	1	3	3	0.00054928783881418
350	-1	0	-1	-3	-3	0	0	0	0	0	Control	[65,Inf[	Male	DE	1	White	27.1518709127384	4	2	0	0.5	2	1	3	0.00054928783881418
351	2	0.333333333333333	2	1	3	1	-1	1	0	1	Control	[65,Inf[	Male	DE	4	White	25.1046336649309	5	1	-0.5	1	-3	1	1	0.00054928783881418
352	3	0	3	3	3	1	0	1	0	1	Control	[65,Inf[	Male	DE	1	White	24.7857070402125	4	-3	3	3	-3	3	3	0.00054928783881418
353	2	-0.666666666666667	1.66666666666667	0.666666666666667	1.66666666666667	0	-3	0	0	1	Control	[65,Inf[	Female	DE	1	White	33.4794866364739	4	1	0	1.5	-1	2	3	0.00115233863414272
354	-0.666666666666667	-1	-0.333333333333333	-1.66666666666667	1	-2	-2	-2	-2	1	Control	[65,Inf[	Male	DE	3	White	26.9177461782815	5	-3	1	1.5	0	-1	0	0.00054928783881418
355	1	1	-0.666666666666667	-1	1	0	-1	-2	-2	-1	Control	[65,Inf[	Male	DE	1	White	27.8358015287459	5	0	0	1.5	-1	-1	2	0.00054928783881418
356	3	3	3	3	2.66666666666667	2	2	2	3	2	Control	[65,Inf[	Male	DE	1	White	28.1227691026811	3	-2	1	3	-3	3	3	0.00054928783881418
357	-2.33333333333333	-3	-2.66666666666667	2	0.333333333333333	-3	-3	-3	1	0	Control	[65,Inf[	Male	DE	2	White	26.9142654629839	4	-2	1	0.5	1	2	1	0.00054928783881418
358	-1	-3	0.666666666666667	1	1	-2	-3	1	1	1	Control	[65,Inf[	Female	DE	4	White	29.8466204748319	4	0	1.5	1	2	2	3	0.00115233863414272
359	3	1	2	0	1.33333333333333	1	-3	1	-1	-2	Control	[65,Inf[	Male	DE	1	White	35.6110801925746	4	-3	1.5	2	-3	-1	0	0.00054928783881418
360	2	1.33333333333333	-0.333333333333333	2.66666666666667	2.33333333333333	2	2	-3	3	2	Non-Conscious	[18,30[	Female	AB	3	Other	9.51082144099772	4	1	0	0	1	1	0	0.000676071268051432
361	2.33333333333333	1	2	-2	1	3	0	3	-2	-1	Non-Conscious	[18,30[	Female	AB	3	White	19.9111400175925	4	-1	-0.5	1	1	1	1	0.000676071268051432
362	1	0	-0.333333333333333	-0.333333333333333	1	1	-2	-3	-3	1	Non-Conscious	[30,40[	Female	AB	4	White	21.9177719731414	4	-1	0	1	0	1	1	0.000545279298606477
363	2.66666666666667	3	3	3	2.66666666666667	2	1	2	0	1	Non-Conscious	[30,40[	Female	AB	NA	Other	18.3391003460208	4	1	1.5	2	-1	3	0	0.000545279298606477
364	2	-0.333333333333333	3	0.666666666666667	1	2	0	3	1	0	Non-Conscious	[30,40[	Female	AB	4	White	19.0039083509627	5	0	-0.5	0	1	2	0	0.000545279298606477
365	1	-0.666666666666667	3	1	3	1	-2	-2	-1	-1	Non-Conscious	[18,30[	Female	AB	4	Other	19.04549300375	2	-1	1	1	2	2	1	0.000676071268051432
366	1.33333333333333	1.33333333333333	1.33333333333333	2	2.33333333333333	-2	-2	-2	1	1	Non-Conscious	[30,40[	Female	AB	3	White	20.4260831373225	5	1	1	1	-2	1	1	0.000545279298606477
367	-0.333333333333333	-0.666666666666667	1	-3	0	-2	-3	-2	-3	0	Non-Conscious	[18,30[	Female	AB	4	White	30.2852881960659	4	-2	1	1	-1	1	0	0.000676071268051432
368	-0.666666666666667	-2	2	1.33333333333333	2.66666666666667	-2	-2	0	1	2	Non-Conscious	[30,40[	Female	AB	4	White	23.9961815854833	2	-1	0	1	2	-1	1	0.000545279298606477
369	1	-1	-0.333333333333333	-2.33333333333333	2.33333333333333	0	-2	-2	-2	1	Non-Conscious	[30,40[	Female	AB	3	White	20.8209204985903	3	-1	1	1	-2	-1	2	0.000545279298606477
370	2	2	2	2	2	2	2	2	2	2	Non-Conscious	[30,40[	Female	AB	4	White	21.6712580348944	5	1	0	0	2	1	3	0.000545279298606477
371	-2	0.666666666666667	-2.33333333333333	-1	1	-1	-1	-2	-2	0	Non-Conscious	[18,30[	Male	AB	4	White	19.5258265938075	3	-1	1	1.5	-1	2	1	0.0014631782414709
372	2	2	2.66666666666667	-2	3	0	-2	-1	-1	2	Non-Conscious	[30,40[	Male	AB	4	White	24.7996200200009	1	-1	2	2	2	3	3	0.00070051739113966
373	-0.666666666666667	0.333333333333333	1	0	0.333333333333333	1	-1	1	0	1	Non-Conscious	[18,30[	Female	AB	3	White	22.5533454853945	2	-1	1	1	0	1	2	0.000676071268051432
374	3	2.33333333333333	3	3	2.33333333333333	2	0	3	2	-2	Non-Conscious	[18,30[	Female	AB	4	White	22.7580830449827	4	-2	1	-2	2	2	2	0.000676071268051432
375	2.66666666666667	2	3	1	2.33333333333333	2	1	3	2	2	Non-Conscious	[18,30[	Female	AB	4	White	27.9239551357733	3	1	1.5	2.5	2	2	0	0.000676071268051432
376	1	3	3	0	3	-1	2	1	-1	1	Non-Conscious	[18,30[	Male	AB	3	White	21.021552864865	4	-1	-1	2	-3	3	1	0.0014631782414709
377	3	1.33333333333333	2.66666666666667	3	3	-1	-1	0	2	2	Non-Conscious	[30,40[	Male	AB	4	White	20.2857810573181	5	0	1	2	-3	3	3	0.00070051739113966
378	-0.333333333333333	0	0.666666666666667	1	0.333333333333333	0	1	-1	1	0	Non-Conscious	[18,30[	Male	AB	4	White	20.2857810573181	4	-1	1.5	-0.5	0	-1	0	0.0014631782414709
379	1.33333333333333	0.666666666666667	-1.66666666666667	-2	1.33333333333333	1	1	-3	-2	-1	Non-Conscious	[30,40[	Male	AB	4	White	22.3152301293692	4	1	-1	1	2	1	1	0.00070051739113966
380	0	0.666666666666667	1	-3	0.666666666666667	-1	-1	1	-3	-1	Non-Conscious	[30,40[	Male	AB	4	White	22.3152301293692	4	-1	1.5	2	2	1	0	0.00070051739113966
381	2	2	2	1	2	2	2	2	1	2	Non-Conscious	[18,30[	Male	AB	4	White	24.8089960578157	6	2	0	2	1	2	2	0.0014631782414709
382	2.33333333333333	2.33333333333333	2.33333333333333	0.333333333333333	3	1	0	1	1	1	Non-Conscious	[30,40[	Female	AB	4	White	31.9319266964253	3	-2	1	1	2	2	3	0.000545279298606477
383	2.66666666666667	2.33333333333333	1.33333333333333	-3	2	3	2	2	-3	3	Non-Conscious	[18,30[	Male	AB	4	White	22.6872287109183	1	-2	1	1.5	2	2	1	0.0014631782414709
384	3	3	3	3	3	3	3	3	3	3	Non-Conscious	[18,30[	Male	AB	2	White	24.9661314832834	7	1	1	2.5	2	3	3	0.0014631782414709
385	0	0	0	-1	3	0	0	0	-2	1	Non-Conscious	[18,30[	Male	AB	4	White	28.0428165931398	4	-3	0	-1	2	1	1	0.0014631782414709
386	-3	0	0.333333333333333	-2.66666666666667	-0.666666666666667	1	3	-2	3	-2	Non-Conscious	[18,30[	Male	AB	3	Other	25.6172839506173	4	-2	1	1	1	1	0	0.0014631782414709
387	2	1	2	2	3	2	1	2	2	3	Non-Conscious	[30,40[	Male	AB	4	Other	27.1314117909924	4	1	0.5	1	3	2	1	0.00070051739113966
388	0	-0.333333333333333	0.666666666666667	-1.66666666666667	3	0	-3	0	-1	0	Non-Conscious	[18,30[	Female	AB	4	White	29.0612244897959	4	-3	0.5	2	1	2	3	0.000676071268051432
389	1.66666666666667	1.66666666666667	3	-3	3	1	1	2	-2	2	Non-Conscious	[18,30[	Male	AB	3	White	26.0486173500048	4	1	1	1.5	2	3	2	0.0014631782414709
390	0	-1	1	1	0	1	-1	1	1	1	Non-Conscious	[18,30[	Female	AB	3	White	40.7867936703615	4	-2	1	1	1	1	1	0.000676071268051432
391	2.66666666666667	3	3	2	3	2	3	3	1	3	Non-Conscious	[30,40[	Male	AB	4	Other	39.9723076772081	4	1	2	2	3	3	2	0.00070051739113966
392	-3	-3	-3	-3	-3	-3	-3	-3	-3	-3	Non-Conscious	[30,40[	Female	AB	4	Other	55.1246537396122	4	-3	3	3	3	3	3	0.000545279298606477
393	0	-2.33333333333333	-3	-1.66666666666667	0	-1	-2	-3	-2	-1	Non-Conscious	[18,30[	Female	C1C2	1	White	16.1578672769526	4	-1	-1	1.5	-1	1	0	0.00154463356790177
394	2	0.333333333333333	0.333333333333333	-3	2	2	0	0	-3	1	Non-Conscious	[30,40[	Female	C1C2	4	White	17.5584399555896	4	2	-1.5	2	-3	-1	2	0.00124581053553281
395	1	-1	1	-2	1	0	1	1	-3	1	Non-Conscious	[18,30[	Female	C1C2	4	White	11.5	5	0	0.5	0.5	1	1	1	0.00154463356790177
396	1	1	1	-2	1	1	1	1	-2	0	Non-Conscious	[18,30[	Female	C1C2	3	White	18.4265342092613	3	0	1.5	2	-2	-3	1	0.00154463356790177
397	2	1	1.33333333333333	-1	2	0	-1	-2	0	0	Non-Conscious	[18,30[	Female	C1C2	4	Other	19.8178444931692	3	-1	2	2	-1	2	2	0.00154463356790177
398	-1.66666666666667	-3	-1	2.66666666666667	-1	-2	-3	-2	1	0	Non-Conscious	[18,30[	Female	C1C2	3	Other	19.4684745013101	4	-2	1	1.5	1	1	1	0.00154463356790177
399	3	2	3	3	3	3	2	3	3	3	Non-Conscious	[18,30[	Female	C1C2	2	White	23.0680507497116	4	1	0.5	0	2	3	1	0.00154463356790177
400	-3	-3	0	-3	0	-3	-3	-3	-3	0	Non-Conscious	[18,30[	Female	C1C2	3	White	19.691102743087	4	0	0	0	0	-3	2	0.00154463356790177
401	0	0	0	0	0	0	0	0	0	0	Non-Conscious	[30,40[	Female	C1C2	1	White	19.8525051779213	4	0	-3	3	-3	3	3	0.00124581053553281
402	-0.666666666666667	2.66666666666667	0	0.333333333333333	1.66666666666667	-3	2	-2	-1	1	Non-Conscious	[30,40[	Female	C1C2	3	White	20.4381655849977	6	-1	-2	3	3	1	3	0.00124581053553281
403	1.66666666666667	3	2	-1	0.333333333333333	1	3	2	-2	1	Non-Conscious	[18,30[	Female	C1C2	2	White	21.1437253682588	3	1	1	2.5	3	-2	3	0.00154463356790177
404	2	2	2	-3	2	-1	-2	-3	-3	-2	Non-Conscious	[18,30[	Female	C1C2	3	Other	24.3257559095763	6	1	0	-2	0	2	2	0.00154463356790177
405	-2	0.333333333333333	-1.66666666666667	-1.33333333333333	0	-3	-3	-3	-2	-3	Non-Conscious	[30,40[	Female	C1C2	1	White	21.613622353999	4	2	-2.5	2.5	0	-2	3	0.00124581053553281
406	0	0	0	0	0	0	0	1	1	1	Non-Conscious	[30,40[	Male	C1C2	3	White	21.9268638581831	6	3	1.5	3	-3	-3	3	0.00160048611498008
407	1	0	1	1	-2	1	0	1	1	-2	Non-Conscious	[18,30[	Female	C1C2	4	White	23.0450355639425	4	1	0	1.5	2	2	2	0.00154463356790177
408	0	1	3	3	1	0	0	3	3	-1	Non-Conscious	[30,40[	Female	C1C2	4	White	23.6297822181443	4	0	1	1	0	3	3	0.00124581053553281
409	1	1	2	0.333333333333333	1	1	1	2	0	1	Non-Conscious	[30,40[	Male	C1C2	1	White	21.7885383867654	4	0	1	1	-1	1	1	0.00160048611498008
410	-2.33333333333333	-1.66666666666667	-1	-3	-0.666666666666667	-3	-3	-3	-3	-3	Non-Conscious	[30,40[	Female	C1C2	4	White	25.0605727285673	2	-3	-0.5	2.5	-3	-2	3	0.00124581053553281
411	1.66666666666667	2.33333333333333	0.666666666666667	0.666666666666667	3	1	1	-2	-1	1	Non-Conscious	[18,30[	Male	C1C2	4	White	21.8555437740995	6	-2	1	1.5	1	3	3	0.00334295263591574
412	1	1	1	-2	-0.666666666666667	1	1	0	-2	-1	Non-Conscious	[18,30[	Female	C1C2	3	White	25.7324733399467	3	0	1	0	-2	1	0	0.00154463356790177
413	-1	1	1	-3	0	-2	-2	-2	-3	0	Non-Conscious	[18,30[	Female	C1C2	4	White	22.0964614378208	4	-3	0	1	-1	1	2	0.00154463356790177
414	-1.33333333333333	-2	3	-1.66666666666667	3	1	-3	-1	1	1	Non-Conscious	[18,30[	Female	C1C2	2	White	25.8243974017792	4	-2	-2	3	-3	-2	2	0.00154463356790177
415	2	2	1	3	2	2	2	0	3	2	Non-Conscious	[30,40[	Female	C1C2	4	White	26.4700071411162	3	1	0	0.5	1	2	1	0.00124581053553281
416	-3	1	1.66666666666667	-3	3	-3	0	0	-3	3	Non-Conscious	[30,40[	Male	C1C2	1	White	24.1052306594409	4	-3	-1	3	-3	-3	3	0.00160048611498008
417	-3	1	1	-3	1.66666666666667	1	-3	-1	-3	1	Non-Conscious	[18,30[	Female	C1C2	3	White	26.3122366298197	5	-1	1.5	0.5	-2	-2	2	0.00154463356790177
418	0	0	1	1	1	0	-1	1	1	1	Non-Conscious	[18,30[	Female	C1C2	1	White	24.822648012643	4	0	1	1	1	1	1	0.00154463356790177
419	3	2.33333333333333	2.33333333333333	1	3	2	1	1	1	1	Non-Conscious	[18,30[	Male	C1C2	4	White	22.2482347186917	4	-3	0	0	-1	2	2	0.00334295263591574
420	-2.66666666666667	0	3	2	3	-2	0	3	2	3	Non-Conscious	[30,40[	Female	C1C2	4	White	28.504923015638	4	0	0.5	0.5	1	1	2	0.00124581053553281
421	2.66666666666667	2.66666666666667	2.66666666666667	-1	2.66666666666667	2	2	2	-2	2	Non-Conscious	[30,40[	Female	C1C2	1	White	28.9438287341183	4	-1	-1	1	3	2	-1	0.00124581053553281
422	1	1	0.666666666666667	-0.333333333333333	1	1	1	0	-1	0	Non-Conscious	[30,40[	Male	C1C2	NA	White	32.4418993649741	4	-2	1	1	1	1	1	0.00160048611498008
423	-3	0	-3	-3	0	-3	0	-3	-3	0	Non-Conscious	[18,30[	Male	C1C2	4	White	29.5676801827716	4	-3	-0.5	1	-1	-3	1	0.00334295263591574
424	1	-0.666666666666667	2	-3	3	-2	-3	-2	-3	2	Non-Conscious	[30,40[	Female	C1C2	3	White	38.9708309021052	4	-2	1	3	1	3	3	0.00124581053553281
425	1	-0.666666666666667	-0.666666666666667	2.66666666666667	1.33333333333333	2	-2	-3	-1	-2	Non-Conscious	[30,40[	Female	C1C2	4	Other	37.3623336778354	4	-2	1	0.5	1	-3	-2	0.00124581053553281
426	-3	-3	3	-3	0	-3	-3	1	-2	0	Non-Conscious	[18,30[	Female	C1C2	4	White	39.4420739359604	4	-3	0	0	2	3	3	0.00154463356790177
427	-2	-0.666666666666667	-0.333333333333333	-3	2.33333333333333	-2	-1	-1	-3	2	Non-Conscious	[18,30[	Female	DE	2	White	15.6935095439068	3	1	1.5	3	1	2	3	0.000752152774279812
428	-1.33333333333333	1	1.33333333333333	-3	0.333333333333333	1	-1	-2	-2	-1	Non-Conscious	[30,40[	Female	DE	3	White	19.2245491912859	4	-1	0	1	-2	-1	1	0.000606642164200077
429	-3	-3	-3	-3	0	-3	-3	-3	-3	0	Non-Conscious	[18,30[	Female	DE	1	White	21.3509332151693	4	-3	0	0	0	3	3	0.000752152774279812
430	3	3	3	3	3	1	1	0	1	1	Non-Conscious	[18,30[	Female	DE	3	White	21.0961905148282	4	1	0.5	0.5	1	2	1	0.000752152774279812
431	1.33333333333333	3	3	-3	3	-1	3	3	-3	-2	Non-Conscious	[18,30[	Female	DE	2	White	21.2164488845107	4	0	-1	2	0	2	2	0.000752152774279812
432	1	0	0	-3	0	3	-3	-3	3	-3	Non-Conscious	[30,40[	Female	DE	1	White	20.5977308438992	4	-3	-1.5	1.5	0	-1	-3	0.000606642164200077
433	-2	-2	-0.333333333333333	-0.333333333333333	1	-3	-2	-2	-2	-2	Non-Conscious	[18,30[	Female	DE	3	White	22.1774637097661	5	-1	-1	2	-3	-3	3	0.000752152774279812
434	-0.333333333333333	-0.333333333333333	0.333333333333333	0.333333333333333	-1	-1	-1	-2	-1	-2	Non-Conscious	[18,30[	Male	DE	1	White	19.3451097887283	4	0	1	0.5	-1	3	2	0.00162783662846691
435	0	0	-0.333333333333333	-2	-0.333333333333333	0	-1	-1	-2	-1	Non-Conscious	[30,40[	Female	DE	3	White	24.6032238096222	4	-1	1	1	-3	2	2	0.000606642164200077
436	-1.66666666666667	1	-1	-3	0.666666666666667	0	-2	-2	-1	-1	Non-Conscious	[30,40[	Male	DE	4	White	20.6741633815131	4	-2	-1	2.5	-3	1	3	0.000779349935540919
437	1.33333333333333	2	-0.333333333333333	-1	1.66666666666667	0	0	0	-1	0	Non-Conscious	[30,40[	Female	DE	1	White	24.202334195684	4	0	1	0.5	1	2	2	0.000606642164200077
438	2.33333333333333	-3	2.33333333333333	-0.666666666666667	1.66666666666667	1	-3	1	0	1	Non-Conscious	[30,40[	Male	DE	4	White	27.2519590706368	4	0	1	1	-1	1	2	0.000779349935540919
439	-2	0	1.66666666666667	-1.66666666666667	2.33333333333333	-3	-2	1	-3	1	Non-Conscious	[30,40[	Male	DE	2	White	24.3942935475352	4	1	-2	3	-3	1	1	0.000779349935540919
440	-2	2	-1	1	2	-1	1	1	2	1	Non-Conscious	[30,40[	Female	DE	4	White	29.5345189304115	2	0	0	2	0	1	2	0.000606642164200077
441	2	2	2	1.33333333333333	2	2	2	-1	2	2	Non-Conscious	[30,40[	Female	DE	1	White	36.5800844504915	4	-1	1	2	3	2	2	0.000606642164200077
442	0.333333333333333	-2	0	0.666666666666667	2	1	-3	-2	-1	2	Non-Conscious	[30,40[	Female	DE	3	White	40.2380925729593	4	-3	0	-1	-3	1	1	0.000606642164200077
443	-3	-3	-3	-3	-3	-3	-3	-3	-3	-3	Non-Conscious	[30,40[	Male	DE	3	White	29.0163705236103	4	-3	0	3	0	-3	3	0.000779349935540919
444	-3	-3	1	-3	0.333333333333333	-3	-3	0	-3	-1	Non-Conscious	[18,30[	Female	DE	3	White	37.0996734856791	4	-3	-1.5	3	-3	-3	3	0.000752152774279812
445	-3	0	0	-2.66666666666667	2	0	0	0	-1	1	Non-Conscious	[30,40[	Male	DE	4	White	37.9518568320901	5	-1	-0.5	2	-1	1	1	0.000779349935540919
446	0.333333333333333	0	0	1	2	-2	-1	-2	-1	0	Non-Conscious	[50,65[	Female	AB	4	White	NA	3	-2	1	2	-2	-2	0	0.000524770877255927
447	0	0	2	3	3	0	-2	1	3	3	Non-Conscious	[50,65[	Female	AB	4	White	17.3597340140007	4	-3	0	3	-3	3	1	0.000524770877255927
448	2.66666666666667	3	3	-3	3	2	-3	0	-2	0	Non-Conscious	[50,65[	Female	AB	3	White	17.9242414936443	5	-1	2	2	-2	2	2	0.000524770877255927
449	3	3	3	3	3	2	2	2	2	2	Non-Conscious	[50,65[	Female	AB	4	White	17.7446709559605	6	2	-0.5	2.5	-3	3	3	0.000524770877255927
450	2	0	1.33333333333333	1	2	2	0	1	1	2	Non-Conscious	[50,65[	Female	AB	4	White	19.2276878705336	5	-1	0	1	-2	1	1	0.000524770877255927
451	1	-2	0.666666666666667	2	1.66666666666667	1	-3	1	2	1	Non-Conscious	[50,65[	Female	AB	4	White	19.7532451516516	3	-1	1	1	-2	2	1	0.000524770877255927
452	2.33333333333333	-2	2.33333333333333	2.66666666666667	1.33333333333333	2	-3	1	1	-1	Non-Conscious	[30,40[	Female	AB	4	White	18.8812530212951	4	0	1	1	-2	3	2	0.000545279298606477
453	0	-3	2	-3	1	-3	-3	-1	-3	-3	Non-Conscious	[40,50[	Female	AB	4	White	20.3074228269898	4	-3	-3	3	-3	1	-3	0.000527139558827125
454	2.66666666666667	2.33333333333333	3	3	3	2	-1	0	3	3	Non-Conscious	[50,65[	Female	AB	4	White	18.8590827135741	6	2	0.5	2.5	-1	1	3	0.000524770877255927
455	3	3	3	3	1.33333333333333	1	1	1	1	0	Non-Conscious	[50,65[	Female	AB	1	White	19.469609116733	4	-2	0	1.5	-3	3	3	0.000524770877255927
456	3	3	3	3	3	3	2	3	2	3	Non-Conscious	[65,Inf[	Male	AB	4	White	20.9410262570525	5	2	2.5	2.5	0	3	2	0.000493726458787457
457	3	-0.333333333333333	1	1	2	1	-2	0	0	-1	Non-Conscious	[50,65[	Female	AB	4	White	18.8539319985214	1	-2	0	2	-3	3	3	0.000524770877255927
458	3	3	3	2	3	1	3	2	2	2	Non-Conscious	[40,50[	Female	AB	4	White	21.5698673584847	6	2	2	2.5	-3	2	0	0.000527139558827125
459	-1	0	-1	-2	1	-1	0	-1	-2	1	Non-Conscious	[40,50[	Male	AB	4	White	17.2541389928753	4	0	1.5	2	-3	1	3	0.000590828245037618
460	3	0	3	0	3	0	0	0	0	1	Non-Conscious	[50,65[	Female	AB	3	White	21.6276178401966	6	2	2.5	3	2	3	3	0.000524770877255927
461	0	-3	1	-3	2	-1	-3	1	-3	2	Non-Conscious	[50,65[	Female	AB	2	White	23.0454533489712	4	0	-1	2	1	-3	2	0.000524770877255927
462	0.333333333333333	-2	-0.333333333333333	1	3	-1	-2	-2	1	2	Non-Conscious	[30,40[	Female	AB	4	White	24.6074229648459	4	1	-2	2	-1	-1	1	0.000545279298606477
463	3	3	3	3	3	3	1	1	1	3	Non-Conscious	[40,50[	Female	AB	4	White	18.6109638934478	5	0	0	0.5	-2	0	1	0.000527139558827125
464	3	3	3	3	2.33333333333333	1	1	1	1	1	Non-Conscious	[50,65[	Female	AB	4	White	22.3142086665033	2	1	2.5	2.5	0	2	2	0.000524770877255927
465	2.66666666666667	3	3	3	3	2	1	2	1	2	Non-Conscious	[50,65[	Female	AB	4	White	20.7612456747405	3	-2	2	2	-2	3	2	0.000524770877255927
466	-3	1	0	-3	2	-3	-3	0	-1	1	Non-Conscious	[30,40[	Female	AB	4	White	22.1321196961921	4	1	1	2	2	3	3	0.000545279298606477
467	-3	-3	1.33333333333333	2.66666666666667	2.66666666666667	-3	-3	1	3	3	Non-Conscious	[40,50[	Female	AB	4	White	20.3788176322414	7	2	1.5	0	3	3	2	0.000527139558827125
468	3	2	2	3	3	1	0	0	1	2	Non-Conscious	[30,40[	Female	AB	4	Other	24.0054869684499	4	1	2	2	2	2	3	0.000545279298606477
469	3	3	3	3	3	0	-1	0	1	0	Non-Conscious	[65,Inf[	Female	AB	4	White	22.9191528630991	5	-1	-0.5	0.5	-3	2	2	0.00103577766146709
470	1.66666666666667	0.666666666666667	0.333333333333333	1	1	2	0	0	1	1	Non-Conscious	[50,65[	Female	AB	4	White	23.7961890835024	4	0	0	0.5	1	1	1	0.000524770877255927
471	-3	0	1	-3	2.33333333333333	-3	-1	0	-3	1	Non-Conscious	[30,40[	Female	AB	3	White	27.0551508844953	4	0	2	2	0	2	3	0.000545279298606477
472	2	2	2.66666666666667	1	2	2	2	2	1	2	Non-Conscious	[50,65[	Female	AB	3	White	24.4618165449349	6	1	2	2	-1	2	2	0.000524770877255927
473	1	1	1.33333333333333	1	2	0	1	1	1	1	Non-Conscious	[50,65[	Female	AB	4	White	24.628223410293	4	1	0	1	0	1	1	0.000524770877255927
474	1.33333333333333	1	2	3	0	1	1	2	3	0	Non-Conscious	[50,65[	Female	AB	3	White	25.3136600947758	2	-1	1	1	1	1	1	0.000524770877255927
475	3	3	3	3	3	1	1	1	2	1	Non-Conscious	[50,65[	Female	AB	4	White	22.0964614378208	3	-3	1	1	1	3	2	0.000524770877255927
476	0	0	0	2	2	2	0	1	1	2	Non-Conscious	[50,65[	Female	AB	1	White	30.0757391792561	4	-3	3	1	3	2	3	0.000524770877255927
477	1.33333333333333	1	1.66666666666667	-0.666666666666667	2.33333333333333	1	0	0	0	1	Non-Conscious	[40,50[	Male	AB	4	Other	23.1206235962479	4	1	-2	2	2	2	3	0.000590828245037618
478	3	1.66666666666667	1.33333333333333	2.33333333333333	3	2	0	1	2	1	Non-Conscious	[50,65[	Female	AB	4	White	26.7770505511714	3	-1	-1.5	2	-1	2	1	0.000524770877255927
479	-3	-1.33333333333333	-1.33333333333333	-3	2.66666666666667	-3	-2	-3	-3	0	Non-Conscious	[30,40[	Male	AB	2	White	NA	3	-3	1	0.5	-3	3	-3	0.00070051739113966
480	2	2	1	0	2	2	2	0	1	1	Non-Conscious	[50,65[	Female	AB	2	White	23.7986193258671	3	-1	0	2	-1	2	1	0.000524770877255927
481	-2.33333333333333	-0.333333333333333	-2.66666666666667	-3	-1	-2	0	-2	-2	0	Non-Conscious	[50,65[	Male	AB	4	White	22.242158778299	6	2	-0.5	2	-1	1	1	0.000456524062824426
482	-0.666666666666667	-2	1	2	3	-2	-2	1	1	2	Non-Conscious	[50,65[	Female	AB	4	Other	23.7245372449929	1	-3	1.5	-1.5	-2	2	1	0.000524770877255927
483	3	-3	2.33333333333333	-3	3	1	-3	2	-3	0	Non-Conscious	[50,65[	Female	AB	4	White	27.6235477204682	5	2	1	2	-2	0	3	0.000524770877255927
484	-2.33333333333333	0	-2.33333333333333	-1.66666666666667	0.666666666666667	-3	-3	-3	-3	1	Non-Conscious	[40,50[	Female	AB	2	White	30.7272711319616	3	-2	0	1	-1	-1	0	0.000527139558827125
485	3	-2	1.33333333333333	-3	3	3	-3	2	-3	2	Non-Conscious	[50,65[	Female	AB	4	White	19.6170675050094	4	-3	0	3	-1	3	3	0.000524770877255927
486	0	-0.333333333333333	0	-1	1	-3	-3	-3	-3	0	Non-Conscious	[50,65[	Male	AB	3	White	25.1096149539238	2	-3	1.5	0	0	1	-1	0.000456524062824426
487	0	0	0	3	-0.666666666666667	-3	-3	-3	3	-3	Non-Conscious	[50,65[	Male	AB	4	White	23.8884409806205	5	-2	0	1	-3	3	3	0.000456524062824426
488	3	2.66666666666667	3	3	2	2	2	2	2	2	Non-Conscious	[65,Inf[	Male	AB	4	White	27.0416441319632	3	-3	0.5	2	3	3	2	0.000493726458787457
489	-0.333333333333333	1.33333333333333	0.333333333333333	2.33333333333333	1.66666666666667	0	0	0	1	0	Non-Conscious	[65,Inf[	Male	AB	4	White	26.113999881061	3	-3	0	-1	1	2	2	0.000493726458787457
490	0	0	1.66666666666667	-1	2	-1	-1	0	-1	0	Non-Conscious	[30,40[	Male	AB	4	White	26.113999881061	3	2	-2	1	-2	-2	2	0.00070051739113966
491	1.33333333333333	-1	2	-1	1.33333333333333	1	-2	1	-1	1	Non-Conscious	[30,40[	Male	AB	4	White	27.6727074864184	1	0	3	2	1	2	3	0.00070051739113966
492	-3	1	3	3	2	1	2	2	2	3	Non-Conscious	[40,50[	Female	AB	4	White	26.2574833517014	3	-3	1	1	-1	1	3	0.000527139558827125
493	-3	-3	-3	-3	-3	-3	-3	-3	-3	-3	Non-Conscious	[50,65[	Male	AB	3	White	26.4009668223418	4	-2	-1	1	-3	-1	0	0.000456524062824426
494	2	-2	1.33333333333333	0	1.66666666666667	0	-2	-2	0	0	Non-Conscious	[50,65[	Male	AB	4	White	27.3472506617351	4	-3	1	3	-2	3	3	0.000456524062824426
495	2	1	1	2	1	2	1	1	1	1	Non-Conscious	[30,40[	Male	AB	3	White	24.0091206077226	4	1	0.5	1.5	0	1	2	0.00070051739113966
496	0.333333333333333	0	2.66666666666667	-3	2	0	0	0	0	1	Non-Conscious	[65,Inf[	Male	AB	4	White	27.6728131696129	6	1	1	0.5	0	1	1	0.000493726458787457
497	-0.666666666666667	-2	-1.33333333333333	-1	-0.333333333333333	-2	-2	-2	-1	-2	Non-Conscious	[50,65[	Female	AB	4	White	34.3852792544295	4	0	0	-0.5	0	1	1	0.000524770877255927
498	3	0	3	3	3	3	0	3	3	0	Non-Conscious	[65,Inf[	Male	AB	3	White	27.1183841755439	3	-3	0.5	3	-3	3	3	0.000493726458787457
499	3	2.66666666666667	2	-2.33333333333333	2.66666666666667	3	3	1	-1	2	Non-Conscious	[40,50[	Male	AB	4	White	23.9980959073029	4	-2	1	3	-2	3	2	0.000590828245037618
500	-0.333333333333333	0	1	2.33333333333333	2	-1	-2	0	2	-1	Non-Conscious	[50,65[	Male	AB	4	White	26.5668397536529	3	0	1	-1	1	2	0	0.000456524062824426
501	3	1	3	3	3	1	0	0	1	0	Non-Conscious	[50,65[	Male	AB	4	White	27.1966864703418	7	0	1	3	1	3	3	0.000456524062824426
502	3	-0.333333333333333	2.66666666666667	3	1	3	-3	2	3	-2	Non-Conscious	[40,50[	Male	AB	4	White	25.8588043916565	3	-2	1	2	-3	2	2	0.000590828245037618
503	-0.333333333333333	0.666666666666667	0.666666666666667	0.666666666666667	1	1	-1	0	0	1	Non-Conscious	[50,65[	Male	AB	3	White	28.1227691026811	4	1	1	1	1	1	2	0.000456524062824426
504	3	3	3	3	3	3	3	3	3	3	Non-Conscious	[40,50[	Male	AB	3	White	29.0915012831916	3	-2	0	1	1	3	3	0.000590828245037618
505	-1	0	1	-0.666666666666667	1	-2	-2	0	-2	0	Non-Conscious	[40,50[	Female	AB	1	White	34.6728473242103	4	0	-1	1	1	2	-1	0.000527139558827125
506	0	0	0.666666666666667	-3	2	-3	-3	-3	-3	0	Non-Conscious	[40,50[	Male	AB	1	White	28.3124482535416	4	0	1	0	0	0	3	0.000590828245037618
507	3	3	3	2.66666666666667	3	2	2	2	2	2	Non-Conscious	[50,65[	Male	AB	4	White	26.9142654629839	5	0	-2	3	-2	2	2	0.000456524062824426
508	0.666666666666667	2	2	1	3	1	2	1	1	2	Non-Conscious	[50,65[	Female	AB	4	White	32.8902957872746	4	-1	1	-1	1	1	-1	0.000524770877255927
509	-3	3	2.66666666666667	-3	2	1	1	1	0	1	Non-Conscious	[40,50[	Male	AB	4	White	29.1589280130721	2	-1	1	1.5	2	2	1	0.000590828245037618
510	-1.66666666666667	0.666666666666667	-1.33333333333333	3	0.666666666666667	-2	0	-3	0	0	Non-Conscious	[65,Inf[	Female	AB	3	White	32.842333872384	5	1	1	2	-3	1	1	0.00103577766146709
511	1	1	3	-1.33333333333333	3	-1	-1	-1	-2	0	Non-Conscious	[65,Inf[	Female	AB	3	White	37.2839738333288	6	2	0.5	2	1	1	3	0.00103577766146709
512	2	0	2	2	2	1	-1	1	2	2	Non-Conscious	[50,65[	Male	AB	4	White	33.1939052094728	6	1	-1	1	1	-1	1	0.000456524062824426
513	-1.66666666666667	0.666666666666667	0	-1	0.666666666666667	-2	-1	-1	-1	1	Non-Conscious	[40,50[	Female	AB	4	White	38.9984930337426	3	-3	-1	-1	1	1	1	0.000527139558827125
514	3	3	3	3	3	3	3	3	3	3	Non-Conscious	[40,50[	Male	AB	1	White	31.1609628413163	4	-2	0.5	1.5	2	1	0	0.000590828245037618
515	2.33333333333333	-3	-0.333333333333333	3	2.66666666666667	1	-3	-2	2	1	Non-Conscious	[30,40[	Female	C1C2	4	White	19.2245491912859	3	-2	1	2	-1	1	1	0.00124581053553281
516	3	2	3	0.333333333333333	3	1	0	3	1	2	Non-Conscious	[50,65[	Female	C1C2	2	White	21.0335485187099	4	-2	0	2.5	3	-1	2	0.00119895453448718
517	3	0	3	-0.666666666666667	3	3	0	3	-1	3	Non-Conscious	[50,65[	Female	C1C2	2	White	20.9025365392631	4	-2	1	1	-3	1	1	0.00119895453448718
518	-1.66666666666667	0.666666666666667	-0.333333333333333	0	2	-3	-3	-3	-1	1	Non-Conscious	[40,50[	Female	C1C2	4	White	19.7210369679802	5	-1	1	2	-1	1	3	0.00120436630871786
519	3	-0.333333333333333	1.66666666666667	-1	3	0	-1	0	-2	1	Non-Conscious	[40,50[	Female	C1C2	3	White	23.2403957417428	3	-1	1.5	1	-2	2	3	0.00120436630871786
520	3	3	3	3	3	0	0	1	2	2	Non-Conscious	[40,50[	Female	C1C2	4	White	21.0771952275208	5	0	1	3	-3	1	1	0.00120436630871786
521	2	1.66666666666667	2	2	2	2	0	1	2	2	Non-Conscious	[50,65[	Female	C1C2	4	White	24.2168282114342	4	-3	0.5	0	1	2	2	0.00119895453448718
522	0.333333333333333	1	1	0.666666666666667	0.333333333333333	1	1	1	1	1	Non-Conscious	[50,65[	Female	C1C2	3	White	20.9672716386853	4	-3	1	0.5	-3	0	1	0.00119895453448718
523	3	2	3	-3	3	3	-1	3	-1	2	Non-Conscious	[40,50[	Female	C1C2	4	White	21.9709132533499	4	-1	-1	2.5	-2	3	2	0.00120436630871786
524	0	0.333333333333333	-1	1	3	-3	-3	-3	-3	1	Non-Conscious	[40,50[	Female	C1C2	4	White	23.4112540805727	2	-3	1	-1	-3	1	-1	0.00120436630871786
525	-1.33333333333333	2	2	2	2	-2	1	1	1	2	Non-Conscious	[50,65[	Female	C1C2	4	Other	20.3720612386647	4	-2	-1.5	2	2	1	2	0.00119895453448718
526	3	-0.666666666666667	3	3	3	3	-2	2	2	3	Non-Conscious	[40,50[	Male	C1C2	4	White	18.9398238184231	2	-3	2	3	-3	1	2	0.00134987712579463
527	3	3	3	3	3	2	2	2	3	2	Non-Conscious	[40,50[	Female	C1C2	1	White	23.2969684874281	4	-2	2	0	2	3	3	0.00120436630871786
528	2	-3	-1	-3	2	2	-3	-3	-3	0	Non-Conscious	[50,65[	Male	C1C2	4	White	22.3967250785916	1	-3	0	3	-3	3	3	0.00104302967056405
529	3	3	3	3	3	2	1	1	2	1	Non-Conscious	[50,65[	Female	C1C2	2	White	23.0805552979334	5	1	1	2	-1	1	1	0.00119895453448718
530	1.66666666666667	2.66666666666667	3	1.66666666666667	2	0	0	1	0	0	Non-Conscious	[40,50[	Female	C1C2	4	White	24.5456296088373	3	0	0	1	-1	2	2	0.00120436630871786
531	1	1	0.666666666666667	-1	0.666666666666667	-2	-2	-1	-3	-2	Non-Conscious	[50,65[	Female	C1C2	1	White	22.7099658921973	4	-3	1	1.5	-2	0	3	0.00119895453448718
532	2	2.33333333333333	3	2	2.66666666666667	2	1	1	1	0	Non-Conscious	[50,65[	Male	C1C2	1	White	23.7261650372704	2	-2	1	2	-2	2	2	0.00104302967056405
533	3	0	1	-3	3	2	-2	-2	-3	1	Non-Conscious	[40,50[	Male	C1C2	1	White	23.7261650372704	4	-1	2	1	-1	1	1	0.00134987712579463
534	0.333333333333333	0	0	-3	0	0	-3	-2	-3	-2	Non-Conscious	[40,50[	Female	C1C2	1	White	23.8875674721046	5	-3	0.5	1	-2	-3	1	0.00120436630871786
535	-0.333333333333333	0	0.333333333333333	-1	0	1	-2	1	0	0	Non-Conscious	[40,50[	Female	C1C2	2	White	25.747163554874	4	0	1	3	-1	1	3	0.00120436630871786
536	-0.666666666666667	-0.333333333333333	-0.666666666666667	-2.66666666666667	-3	-3	-3	-3	-3	-3	Non-Conscious	[40,50[	Male	C1C2	NA	White	22.0964614378208	4	-3	1.5	2.5	-3	2	1	0.00134987712579463
537	-0.333333333333333	0.666666666666667	1	1	0	-1	1	-1	0	-1	Non-Conscious	[40,50[	Male	C1C2	4	White	24.8559827927737	4	1	1	2	-2	2	2	0.00134987712579463
538	0.333333333333333	0	1.33333333333333	-2	1.33333333333333	0	0	1	-2	1	Non-Conscious	[40,50[	Male	C1C2	4	Other	26.4893107911216	4	0	0	0	0	2	1	0.00134987712579463
539	2	-2.33333333333333	1	0	2	2	-3	0	-2	2	Non-Conscious	[50,65[	Female	C1C2	1	White	26.7770505511714	4	-1	0	3	0	2	2	0.00119895453448718
540	-3	-1.66666666666667	-3	-3	-3	-3	-2	-3	-2	-3	Non-Conscious	[50,65[	Male	C1C2	4	White	21.4284215026763	5	0	-3	-0.5	-3	-1	1	0.00104302967056405
541	0.333333333333333	1.33333333333333	0.666666666666667	-3	0.666666666666667	-1	0	-1	0	-2	Non-Conscious	[50,65[	Male	C1C2	2	White	22.6703953203825	3	-2	0.5	1	-2	2	2	0.00104302967056405
542	-3	-3	-3	-3	2.33333333333333	-3	-3	-3	-3	1	Non-Conscious	[40,50[	Male	C1C2	4	White	23.6276150141042	4	-3	-1.5	1	0	-3	2	0.00134987712579463
543	2.33333333333333	1.66666666666667	2.33333333333333	0.666666666666667	2.66666666666667	1	1	2	2	2	Non-Conscious	[50,65[	Male	C1C2	1	White	23.1008457323037	4	-1	1	3	0	3	3	0.00104302967056405
544	3	3	3	-3	3	3	3	3	-3	3	Non-Conscious	[50,65[	Female	C1C2	3	White	27.8069367906314	7	-3	-2	0.5	3	3	3	0.00119895453448718
545	2	2	1.66666666666667	2.66666666666667	2.33333333333333	1	3	1	2	2	Non-Conscious	[50,65[	Male	C1C2	4	White	23.5312961442249	6	2	2	1.5	1	3	2	0.00104302967056405
546	-1.33333333333333	-1	0.333333333333333	1	-0.333333333333333	-1	-3	-2	1	-2	Non-Conscious	[40,50[	Female	C1C2	2	White	27.4571408551101	4	-2	0	1	-3	-1	3	0.00120436630871786
547	3	3	3	3	3	3	3	2	3	3	Non-Conscious	[50,65[	Male	C1C2	2	White	27.8817125681589	5	1	1	2	-1	3	3	0.00104302967056405
548	0.333333333333333	0.666666666666667	1	0	2	0	0	1	0	1	Non-Conscious	[40,50[	Female	C1C2	1	White	26.3122366298197	4	-2	1	1	-1	1	0	0.00120436630871786
549	-1	-1	1	-3	1	-1	-1	0	-1	0	Non-Conscious	[40,50[	Male	C1C2	3	White	27.1156175921167	5	0	-1	1	-1	1	1	0.00134987712579463
550	1.33333333333333	-1.66666666666667	2	1.66666666666667	1.33333333333333	1	-3	2	1	2	Non-Conscious	[50,65[	Female	C1C2	4	White	29.7595440240011	5	-1	1	2	-2	-1	2	0.00119895453448718
551	3	3	2	1	2	2	1	1	0	0	Non-Conscious	[50,65[	Female	C1C2	4	White	32.8098972864612	2	-3	1	1	1	1	-2	0.00119895453448718
552	0.666666666666667	1	0.666666666666667	1	2	1	2	1	1	2	Non-Conscious	[50,65[	Male	C1C2	1	White	24.3921976007217	5	-1	-0.5	0	1	3	3	0.00104302967056405
553	-3	-0.333333333333333	-0.333333333333333	0	1	-3	-3	-2	-2	1	Non-Conscious	[50,65[	Male	C1C2	3	White	24.3921976007217	7	0	1	1.5	-3	-2	2	0.00104302967056405
554	1.66666666666667	-2.66666666666667	0.666666666666667	-2.66666666666667	1.33333333333333	0	-3	-1	-3	-1	Non-Conscious	[50,65[	Female	C1C2	4	White	24.3921976007217	2	-2	2	2	-3	1	1	0.00119895453448718
555	1	1	1.66666666666667	0	1.66666666666667	1	0	-1	-1	1	Non-Conscious	[40,50[	Male	C1C2	3	White	26.6254774434254	4	1	1	2	0	1	0	0.00134987712579463
556	2.33333333333333	2	2.66666666666667	3	2.33333333333333	1	0	1	2	1	Non-Conscious	[50,65[	Male	C1C2	4	White	22.6924200142264	3	-1	1	0	-3	3	3	0.00104302967056405
557	0	0	1	0.666666666666667	1	-1	-1	0	-1	-1	Non-Conscious	[40,50[	Female	C1C2	2	White	27.0645156342216	4	-2	0	1	0	1	1	0.00120436630871786
558	0	0	0	1.66666666666667	0.333333333333333	0	0	0	0	0	Non-Conscious	[50,65[	Male	C1C2	4	White	27.0645156342216	2	-3	1	1.5	2	2	2	0.00104302967056405
559	0	-2	-2	0.666666666666667	2	-2	-3	-3	-2	1	Non-Conscious	[30,40[	Male	C1C2	4	White	23.3671657080348	6	-2	0	0	-2	3	1	0.00160048611498008
560	3	3	3	-3	3	-2	0	-2	-3	-2	Non-Conscious	[65,Inf[	Male	C1C2	4	White	25.3835745719498	4	-3	-0.5	3	-3	-1	2	0.00112802672978903
561	-1	-1	0	-1	1	0	-1	-1	0	1	Non-Conscious	[65,Inf[	Male	C1C2	1	White	22.3969420757401	3	-2	-0.5	1	-1	1	1	0.00112802672978903
562	0	-3	0	-3	0	0	-3	0	-3	0	Non-Conscious	[40,50[	Male	C1C2	2	White	25.0902404389685	5	-1	-0.5	0.5	0	-1	1	0.00134987712579463
563	1	2	3	-2.33333333333333	2	0	1	1	-2	0	Non-Conscious	[40,50[	Male	C1C2	2	White	26.6879337636226	4	2	1	2	1	2	3	0.00134987712579463
564	3	2	3	3	3	3	1	1	2	1	Non-Conscious	[65,Inf[	Female	C1C2	1	White	32.9224291261083	4	1	1	1	2	0	1	0.00236646196989864
565	1	0	1	-1	0.333333333333333	1	0	1	-1	-1	Non-Conscious	[50,65[	Male	C1C2	4	White	26.7782760322513	4	-2	1	2	1	1	1	0.00104302967056405
566	2.66666666666667	1	2.33333333333333	-1.33333333333333	2	2	0	2	0	2	Non-Conscious	[40,50[	Female	C1C2	4	White	32.2707877657858	4	0	1	1.5	3	1	2	0.00120436630871786
567	2	1	2	2	3	1	1	1	1	2	Non-Conscious	[50,65[	Male	C1C2	3	White	29.1271533971639	6	1	0.5	1	1	2	2	0.00104302967056405
568	-3	-3	-3	-3	-3	-3	-3	-3	-3	-3	Non-Conscious	[30,40[	Male	C1C2	3	White	26.8901195216561	7	0	0	0	-3	-3	3	0.00160048611498008
569	0	0	1	1.33333333333333	1	0	0	1	1	1	Non-Conscious	[50,65[	Male	C1C2	1	White	29.2887398907113	4	-1	1	1.5	1	2	2	0.00104302967056405
570	0	0	1	-1.66666666666667	1	-2	-2	-2	-2	-2	Non-Conscious	[40,50[	Male	C1C2	2	White	29.3017561343765	4	-2	1.5	1	-2	2	2	0.00134987712579463
571	1	1.33333333333333	1	-1	1	0	0	0	-2	0	Non-Conscious	[50,65[	Male	C1C2	1	White	34.4564998553031	3	-1	0	2	1	2	3	0.00104302967056405
572	3	3	3	3	3	3	3	3	3	3	Non-Conscious	[50,65[	Female	C1C2	3	White	37.7625067994277	4	2	1.5	2	3	1	1	0.00119895453448718
573	2	2	2	0.333333333333333	3	2	0	-1	-1	1	Non-Conscious	[50,65[	Female	C1C2	3	White	40.7258879033887	4	-1	-2	2	2	-2	1	0.00119895453448718
574	1	0	0.333333333333333	1	1	-1	-1	-1	-1	-1	Non-Conscious	[50,65[	Male	C1C2	2	White	30.650780283042	6	-3	0	0	-3	2	2	0.00104302967056405
575	1.33333333333333	0.666666666666667	0.333333333333333	-1	2	-1	-3	-3	2	-1	Non-Conscious	[30,40[	Male	C1C2	3	White	34.8302258248352	4	-2	-1	2.5	1	3	3	0.00160048611498008
576	3	3	1.66666666666667	1	1	1	2	1	1	1	Non-Conscious	[50,65[	Male	C1C2	4	White	45.4831594393288	3	0	1	2	3	0	0	0.00104302967056405
577	1	-1	2	-2	0.666666666666667	0	-1	2	-2	1	Non-Conscious	[50,65[	Female	DE	1	White	8.06453225809677	4	-2	0	2	0	2	1	0.00058382583292871
578	1	2	1	-3	1	1	1	-2	-3	1	Non-Conscious	[50,65[	Female	DE	1	White	21.5278208334194	4	0	-3	3	3	1	2	0.00058382583292871
579	0.333333333333333	2.66666666666667	1	-3	3	1	2	1	-3	1	Non-Conscious	[50,65[	Male	DE	2	White	18.0789229945807	6	2	1.5	1	-3	1	2	0.0005078988807919
580	0	1	0	-3	0.666666666666667	0	0	0	-2	0	Non-Conscious	[50,65[	Female	DE	3	White	22.3196580180008	3	-3	1	3	-3	-2	1	0.00058382583292871
581	1	1	-1.66666666666667	-3	-0.333333333333333	2	-1	-2	-2	-3	Non-Conscious	[40,50[	Female	DE	2	White	21.9709132533499	5	-3	1	2	-1	1	-1	0.00058646107347117
582	3	1.33333333333333	2.33333333333333	2	3	1	0	0	1	1	Non-Conscious	[30,40[	Female	DE	4	White	19.7662194416084	4	0	0	3	-2	1	1	0.000606642164200077
583	2.66666666666667	0.666666666666667	3	2	2	3	-3	2	2	2	Non-Conscious	[40,50[	Female	DE	2	White	20.3720612386647	4	1	1.5	0.5	-3	2	3	0.00058646107347117
584	1	0	-0.666666666666667	-2	0.666666666666667	-2	-2	-2	-2	-3	Non-Conscious	[50,65[	Male	DE	NA	Other	21.1437253682588	4	-3	2	3	1	3	3	0.0005078988807919
585	-1	0	-1	0	1	-1	-1	-1	1	1	Non-Conscious	[40,50[	Female	DE	3	White	23.2053584540528	4	-2	1	1	1	1	1	0.00058646107347117
586	1	3	2.33333333333333	-0.666666666666667	3	1	2	1	0	2	Non-Conscious	[50,65[	Male	DE	3	White	20.8305203199847	3	-2	-1	1	1	2	2	0.0005078988807919
587	3	2.66666666666667	3	-2	3	0	-3	-1	-2	-1	Non-Conscious	[50,65[	Female	DE	4	White	21.7057367080758	4	-2	1	2	-2	1	1	0.00058382583292871
588	1.66666666666667	3	2.66666666666667	1.66666666666667	3	3	3	1	3	3	Non-Conscious	[50,65[	Male	DE	1	White	28.1064771404216	4	1	3	3	-1	3	3	0.0005078988807919
589	0	0	1	1	1	0	0	1	1	1	Non-Conscious	[50,65[	Female	DE	1	White	22.4649334269083	4	-3	0.5	1.5	2	1	2	0.00058382583292871
590	-1.33333333333333	-0.666666666666667	0	-0.333333333333333	-1.66666666666667	-2	-3	-1	-2	-2	Non-Conscious	[50,65[	Female	DE	4	White	23.3440949059632	3	-2	0.5	1	-2	2	0	0.00058382583292871
591	0.333333333333333	2.33333333333333	0.333333333333333	-0.333333333333333	3	1	-1	-1	1	3	Non-Conscious	[30,40[	Female	DE	3	White	22.614894411072	4	-1	1	-1	1	1	1	0.000606642164200077
592	1	2	0.666666666666667	-3	1	-1	1	-1	-3	0	Non-Conscious	[30,40[	Male	DE	1	White	18.4705745654689	3	-3	-1	0	1	1	2	0.000779349935540919
593	-1.33333333333333	-2.66666666666667	-1.66666666666667	-3	0.666666666666667	-3	-3	-3	-3	-2	Non-Conscious	[50,65[	Male	DE	1	White	20.0876922162008	6	-3	-2.5	0.5	-3	-3	3	0.0005078988807919
594	-2	-0.333333333333333	-1.33333333333333	-2.66666666666667	-1.33333333333333	-3	-3	-3	-3	-3	Non-Conscious	[50,65[	Male	DE	2	White	23.2969684874281	4	-3	2	1	0	1	0	0.0005078988807919
595	2	0	2	1	2	2	-2	2	0	1	Non-Conscious	[50,65[	Female	DE	2	White	24.7996200200009	4	0	1	1	0	1	1	0.00058382583292871
596	0.333333333333333	1	3	1	3	-3	-3	-3	-3	-3	Non-Conscious	[40,50[	Female	DE	4	White	27.341581072051	4	0	1	3	0	1	0	0.00058646107347117
597	0	0	-1	-3	2	-1	-1	-1	0	1	Non-Conscious	[50,65[	Male	DE	1	White	20.3746591574816	5	-2	1	3	-2	1	2	0.0005078988807919
598	-2	-1	0.333333333333333	0.666666666666667	0	0	-1	-1	1	1	Non-Conscious	[40,50[	Female	DE	3	White	23.6297822181443	4	-1	-0.5	1.5	-2	0	2	0.00058646107347117
599	1	2	1	-1	1	1	2	-1	0	-1	Non-Conscious	[50,65[	Female	DE	2	White	24.3739819022607	4	-1	1	-1	1	1	1	0.00058382583292871
600	1.66666666666667	1	3	-1.66666666666667	3	1	0	1	-1	1	Non-Conscious	[40,50[	Female	DE	3	White	24.3739819022607	5	0	1	2	1	3	3	0.00058646107347117
601	2	2	-2	-2	2	2	2	-2	-2	2	Non-Conscious	[50,65[	Female	DE	1	Other	26.8303762084546	4	-2	2	2	1	2	2	0.00058382583292871
602	0.666666666666667	0.666666666666667	0.666666666666667	0	1	-3	-2	-3	-3	-2	Non-Conscious	[50,65[	Female	DE	2	White	21.7428414528109	1	-3	-1.5	2.5	-3	2	3	0.00058382583292871
603	1	0.333333333333333	1	-1	0	2	-1	1	-1	-1	Non-Conscious	[30,40[	Female	DE	1	White	24.5456296088373	4	-3	0.5	0.5	0	3	1	0.000606642164200077
604	1	-1	1	-3	1.66666666666667	-3	-3	-3	-2	1	Non-Conscious	[50,65[	Female	DE	2	White	24.628223410293	2	-3	-1	3	-3	2	0	0.00058382583292871
605	0.333333333333333	-0.333333333333333	1.66666666666667	1	1	0	-2	0	-1	-1	Non-Conscious	[30,40[	Female	DE	1	White	23.3364475194087	4	-1	1	1.5	1	1	1	0.000606642164200077
606	1.33333333333333	-0.666666666666667	0.333333333333333	-2.33333333333333	2.33333333333333	1	-3	-2	-3	2	Non-Conscious	[40,50[	Female	DE	2	White	27.435062934642	3	-3	1	1	3	2	3	0.00058646107347117
607	3	-3	-1.33333333333333	0.333333333333333	0	3	-3	0	0	0	Non-Conscious	[50,65[	Male	DE	1	White	24.4845584775087	4	-2	0	0	0	-1	3	0.0005078988807919
608	1	1	1	1.33333333333333	1	1	1	0	1	1	Non-Conscious	[50,65[	Female	DE	1	White	27.6338621964218	4	-1	0.5	0.5	0	2	1	0.00058382583292871
609	3	3	3	3	3	3	3	3	3	3	Non-Conscious	[40,50[	Female	DE	1	White	29.4756245787686	4	0	1.5	3	3	3	3	0.00058646107347117
610	3	0	2	1	2	1	-3	-1	1	0	Non-Conscious	[50,65[	Female	DE	2	White	31.0522239100034	4	-3	-1.5	3	0	2	3	0.00058382583292871
611	0.666666666666667	2	2.66666666666667	-1	3	1	2	2	-2	3	Non-Conscious	[40,50[	Male	DE	2	White	21.6996672612172	3	1	1.5	2	-2	2	1	0.000657316949600215
612	-1	-1	-1.66666666666667	-3	-1	-3	-3	-2	-3	-3	Non-Conscious	[40,50[	Male	DE	1	White	25.2158930916213	4	-3	-2	3	-3	-3	3	0.000657316949600215
613	3	3	3	-3	3	3	3	3	1	3	Non-Conscious	[50,65[	Male	DE	4	White	27.6352890840547	4	-3	-2.5	3	3	3	-1	0.0005078988807919
614	3	3	3	1.66666666666667	2	2	-1	1	-2	-2	Non-Conscious	[40,50[	Female	DE	3	White	29.5384179478036	6	1	1	3	2	3	3	0.00058646107347117
615	0	-0.333333333333333	-3	-0.333333333333333	3	-3	-3	-3	-3	0	Non-Conscious	[50,65[	Male	DE	1	White	23.9229601122508	4	0	-0.5	3	3	3	3	0.0005078988807919
616	-3	-1	-1.33333333333333	-3	-2	-3	-3	-3	-3	-2	Non-Conscious	[50,65[	Male	DE	2	White	24.1052306594409	4	-3	1	2	-3	0	1	0.0005078988807919
617	-3	0	-3	-3	-3	-3	0	-3	-3	-3	Non-Conscious	[40,50[	Female	DE	3	White	24.8089960578157	4	-3	0.5	1.5	0	3	-3	0.00058646107347117
618	3	3	3	3	3	3	3	3	3	3	Non-Conscious	[50,65[	Female	DE	1	White	25.848133270661	6	2	-0.5	-0.5	2	3	1	0.00058382583292871
619	-1	1	2	-3	-1	-3	0	1	-3	-2	Non-Conscious	[40,50[	Female	DE	1	White	26.9387182570311	4	-2	-2	2	0	1	1	0.00058646107347117
620	3	0.666666666666667	0.666666666666667	-3	2.66666666666667	2	-2	-3	-2	1	Non-Conscious	[40,50[	Male	DE	2	White	26.9387182570311	4	-3	1	3	0	1	2	0.000657316949600215
621	1.33333333333333	1	1	-1.33333333333333	1.66666666666667	1	0	0	-3	0	Non-Conscious	[30,40[	Female	DE	2	White	30.645244460053	4	-1	-2	3	0	1	1	0.000606642164200077
622	0.666666666666667	0.333333333333333	0.333333333333333	0.333333333333333	1	0	0	0	0	0	Non-Conscious	[40,50[	Male	DE	2	White	25.6950313522555	1	-3	1	1.5	-1	2	1	0.000657316949600215
623	-0.666666666666667	0	1	-0.333333333333333	1.66666666666667	-1	-2	-2	-1	-1	Non-Conscious	[40,50[	Male	DE	2	White	22.0444885334215	4	0	-1	1	0	0	0	0.000657316949600215
624	1	1	1.33333333333333	-1	1	-1	-1	1	-2	1	Non-Conscious	[50,65[	Male	DE	1	White	24.9651635189007	5	-2	0.5	1.5	0	2	1	0.0005078988807919
625	0	0	0	0	0	0	0	0	0	0	Non-Conscious	[30,40[	Male	DE	4	Other	27.2165634296666	4	-2	0	0	0	1	1	0.000779349935540919
626	-3	-3	-2	-3	1	-3	0	-2	-3	0	Non-Conscious	[50,65[	Female	DE	4	White	37.6196368326149	5	-3	-2	3	0	-1	1	0.00058382583292871
627	-1.66666666666667	-1	3	3	3	-3	-3	1	3	2	Non-Conscious	[50,65[	Female	DE	2	White	25.414788483898	4	0	0.5	3	3	-1	-1	0.00058382583292871
628	-3	-2.33333333333333	2.66666666666667	-2	2	-3	-3	3	-2	2	Non-Conscious	[50,65[	Male	DE	2	White	29.6012658632579	7	2	2.5	2	1	2	3	0.0005078988807919
629	-1	-3	-3	-2	-1	0	-3	-3	-1	0	Non-Conscious	[50,65[	Male	DE	4	White	30.5050694352996	4	-3	1	0	1	2	0	0.0005078988807919
630	3	3	3	3	3	2	2	2	2	3	Non-Conscious	[40,50[	Male	DE	2	White	25.7683548353208	4	1	1	2	2	1	3	0.000657316949600215
631	0.666666666666667	0.333333333333333	0.666666666666667	2.66666666666667	2.33333333333333	1	-1	0	2	1	Non-Conscious	[50,65[	Male	DE	3	White	27.3361572313305	2	-1	2	0	1	2	1	0.0005078988807919
632	-1	-1.33333333333333	-1	-3	-1	-1	-1	-2	-1	-1	Non-Conscious	[40,50[	Female	DE	1	White	30.6976094014563	4	-2	1	-2	-1	1	-1	0.00058646107347117
633	3	3	3	3	3	3	3	1	3	2	Non-Conscious	[50,65[	Female	DE	NA	White	34.7194680280013	4	-2	0.5	0	1	-2	-1	0.00058382583292871
634	-1.33333333333333	2	3	0.333333333333333	3	-3	-2	1	-1	0	Non-Conscious	[40,50[	Male	DE	2	White	27.673136084221	3	-3	1	2	-1	1	1	0.000657316949600215
635	3	3	0	3	2	3	3	0	3	2	Non-Conscious	[40,50[	Male	DE	1	White	27.754567669421	4	2	2	2	2	3	3	0.000657316949600215
636	2	1	2	2	1	1	0	2	1	0	Non-Conscious	[40,50[	Male	DE	NA	White	28.3124482535416	4	-2	2	2	0	3	3	0.000657316949600215
637	0	0	0	0	0	0	0	0	0	0	Non-Conscious	[50,65[	Female	DE	1	White	29.2706368678043	4	-3	-1.5	0	3	3	3	0.00058382583292871
638	-1.33333333333333	0.333333333333333	0	1.33333333333333	1.33333333333333	-2	-1	-3	-2	-2	Non-Conscious	[50,65[	Male	DE	2	White	28.7568983214588	4	-1	0	3	-2	-1	1	0.0005078988807919
639	2	1.66666666666667	3	0	3	-1	-2	-1	-1	1	Non-Conscious	[50,65[	Female	DE	1	White	41.207668554226	2	-3	-1	3	0	1	-3	0.00058382583292871
640	1	1.33333333333333	2	1	1.33333333333333	-1	0	0	0	0	Non-Conscious	[65,Inf[	Female	DE	3	White	34.2173268598144	4	-2	0	0.5	2	2	-1	0.00115233863414272
641	-3	0	-3	-3	0	-3	0	-3	-3	0	Non-Conscious	[50,65[	Male	DE	4	White	26.9978581023829	4	-3	0	1.5	-3	-3	3	0.0005078988807919
642	2.33333333333333	1	3	2	3	2	0	1	0	3	Non-Conscious	[50,65[	Male	DE	1	White	32.842333872384	4	-1	2	2	2	3	3	0.0005078988807919
643	3	0	2.33333333333333	-3	3	2	0	1	-3	2	Non-Conscious	[50,65[	Male	DE	2	White	29.7130038242667	4	-3	1	3	1	3	2	0.0005078988807919
644	-3	0	0	-3	3	-3	0	0	-3	1	Non-Conscious	[30,40[	Male	DE	1	White	33.5208282873313	4	-3	-3	3	1	3	3	0.000779349935540919
645	2.66666666666667	1.66666666666667	0	0	2.33333333333333	2	1	-1	-1	2	Non-Conscious	[65,Inf[	Male	DE	1	White	28.7595885637352	4	2	0.5	1.5	2	2	3	0.00054928783881418
646	2	-2	2	-3	3	2	-3	1	-3	2	Non-Conscious	[50,65[	Female	DE	2	Other	43.2687051883107	2	-1	-1	-1	1	-1	0	0.00058382583292871
647	2	-0.666666666666667	1	-3	1	0	-2	-1	1	-3	Non-Conscious	[50,65[	Male	DE	1	White	36.1793250207129	3	-3	2	1	2	2	1	0.0005078988807919
648	3	3	1	1	3	3	3	-3	-3	3	Non-Conscious	[50,65[	Female	DE	1	White	42.2499974032206	4	-3	0	0	3	3	-3	0.00058382583292871
649	0	0	1.66666666666667	3	3	-3	0	-1	1	0	Non-Conscious	[65,Inf[	Male	DE	2	White	32.4554378326246	7	1	0	2	-2	1	0	0.00054928783881418
650	2	2	2	-1	2	0	0	0	0	0	Non-Conscious	[50,65[	Male	DE	3	White	35.2969445326646	7	-3	1	1	0	1	-1	0.0005078988807919
651	0	0	2	0	0.333333333333333	0	-1	0	0	-1	Non-Conscious	[50,65[	Female	DE	3	White	40.9361013514926	4	-3	3	3	3	2	2	0.00058382583292871
652	-3	3	3	-3	0.666666666666667	-3	-3	-3	0	-3	Non-Conscious	[50,65[	Female	DE	1	White	40.1892183720088	4	-3	0	3	1	2	1	0.00058382583292871
653	3	3	3	1.66666666666667	1.66666666666667	-3	-3	-3	-3	-3	Non-Conscious	[40,50[	Male	DE	2	White	30.6740729478689	4	-3	-1	2.5	3	3	-1	0.000657316949600215
654	3	3	2.33333333333333	2	3	2	2	1	0	2	Non-Conscious	[40,50[	Female	DE	4	Other	39.4683549447295	4	-3	1	2.5	-1	2	3	0.00058646107347117
655	1	2	2	1	1.66666666666667	-1	-1	1	1	0	Non-Conscious	[40,50[	Male	DE	2	White	39.7239280720948	4	-1	-1	2	3	1	2	0.000657316949600215
656	-3	-2	-2	-3	-2.66666666666667	-2	-3	-3	-3	-2	Non-Conscious	[50,65[	Female	DE	1	White	48.7479638045214	4	-2	2	2	3	2	2	0.00058382583292871
657	0	-1	1.66666666666667	2	2.33333333333333	0	-1	0	1	2	Non-Conscious	[40,50[	Male	DE	4	White	35.82229386681	3	-3	1.5	0.5	3	2	0	0.000657316949600215
658	2.33333333333333	1.66666666666667	1.33333333333333	-3	3	1	-1	2	-3	2	Non-Conscious	[50,65[	Male	DE	4	White	45.679012345679	1	-1	1	1	2	1	2	0.0005078988807919
659	2.33333333333333	2	1.33333333333333	0.666666666666667	2	1	0	0	0	1	Non-Conscious	[50,65[	Male	DE	NA	White	49.9796917961183	4	2	0	-1	3	1	0	0.0005078988807919
660	2.66666666666667	0.666666666666667	3	3	3	-1	-2	1	0	0	Non-Conscious	[65,Inf[	Female	AB	4	White	21.2873731580796	4	1	1	1	0	-1	3	0.00103577766146709
661	3	3	3	3	3	2	2	2	2	3	Non-Conscious	[65,Inf[	Female	AB	4	White	21.6276178401966	1	-2	1	2	-2	2	0	0.00103577766146709
662	3	0	2	3	3	2	-1	0	-2	1	Non-Conscious	[65,Inf[	Male	AB	3	White	20.9695084796597	4	-3	1.5	2.5	-3	3	3	0.000493726458787457
663	3	-2.66666666666667	3	2	3	2	-3	2	2	2	Non-Conscious	[65,Inf[	Female	AB	1	White	24.717277315414	5	1	2	2	1	3	2	0.00103577766146709
664	0	0	2	1.66666666666667	1.33333333333333	1	1	1	0	0	Non-Conscious	[65,Inf[	Male	AB	2	White	22.7415797196644	3	-3	0	1	-1	1	1	0.000493726458787457
665	1.66666666666667	3	2.66666666666667	-1.33333333333333	3	2	2	-1	1	3	Non-Conscious	[65,Inf[	Male	AB	4	White	22.3834283791017	6	1	0.5	1.5	1	2	-1	0.000493726458787457
666	2	2	2	3	3	1	0	0	2	2	Non-Conscious	[65,Inf[	Male	AB	3	White	26.6254774434254	3	-2	1	2.5	-2	3	1	0.000493726458787457
667	1.66666666666667	1.66666666666667	2	1.66666666666667	1.66666666666667	1	1	1	1	1	Non-Conscious	[65,Inf[	Male	AB	4	White	30.0383577329655	5	1	0	1	0	1	-1	0.000493726458787457
668	2.66666666666667	2	3	2.33333333333333	1	3	1	2	2	0	Non-Conscious	[65,Inf[	Male	AB	4	White	24.1408796860804	3	-3	0	0	1	3	1	0.000493726458787457
669	3	3	3	3	3	2	2	3	3	1	Non-Conscious	[65,Inf[	Male	AB	2	White	29.3752523914598	6	2	0	3	-2	3	2	0.000493726458787457
670	3	3	3	3	3	1	1	1	1	0	Non-Conscious	[65,Inf[	Male	AB	4	White	26.8878088776586	4	2	0.5	1	2	2	2	0.000493726458787457
671	2	-2	-1.33333333333333	-2	1.66666666666667	1	0	-1	-2	0	Non-Conscious	[65,Inf[	Male	AB	NA	White	29.7608627148909	4	-3	1.5	1	2	2	3	0.000493726458787457
672	-0.666666666666667	-2.33333333333333	-1	-3	1	-3	-3	-3	-3	-2	Non-Conscious	[65,Inf[	Male	AB	1	White	30.9892767398023	6	-3	2	2	-2	-1	3	0.000493726458787457
673	2	1.33333333333333	1	-1	1	1	1	0	-1	0	Non-Conscious	[65,Inf[	Male	AB	4	White	27.0572163243116	6	-3	-1	1	-2	0	1	0.000493726458787457
674	2	3	3	2	2	2	3	3	2	2	Non-Conscious	[65,Inf[	Male	AB	2	White	28.5532195146023	4	-1	-2	2	-1	2	2	0.000493726458787457
675	-1	0	0.666666666666667	-1	1	0	0	0	0	0	Non-Conscious	[65,Inf[	Male	AB	4	White	32.1190944953056	2	-2	1	2	-1	3	2	0.000493726458787457
676	1	-0.666666666666667	0	1	1	1	-1	-2	0	1	Non-Conscious	[65,Inf[	Female	AB	4	White	34.2173268598144	4	1	0.5	1.5	0	-2	1	0.00103577766146709
677	-3	0	0	-3	2.66666666666667	-3	0	0	-3	-2	Non-Conscious	[65,Inf[	Male	AB	4	White	28.1016597499511	2	-1	-3	2	-3	1	1	0.000493726458787457
678	3	2	3	1	2.33333333333333	1	-1	1	-1	2	Non-Conscious	[65,Inf[	Male	AB	4	White	28.7595885637352	2	-1	1	2	1	2	1	0.000493726458787457
679	-2	-3	1.33333333333333	-1	3	0	-1	1	0	1	Non-Conscious	[65,Inf[	Male	AB	4	White	31.1932718001238	5	1	1	0	3	3	1	0.000493726458787457
680	1	0.333333333333333	2.66666666666667	-0.333333333333333	1.33333333333333	1	-2	1	-2	-1	Non-Conscious	[65,Inf[	Female	AB	4	White	39.6506323286084	5	1	-1	1	2	3	2	0.00103577766146709
681	3	3	3	3	2.66666666666667	1	1	2	2	2	Non-Conscious	[65,Inf[	Female	AB	4	White	42.1593540340016	1	-3	2	0	0	2	3	0.00103577766146709
682	-1	1	1	-3	1	-2	1	1	-3	1	Non-Conscious	[65,Inf[	Male	AB	2	White	31.0706267687188	2	-3	1	2.5	2	-1	2	0.000493726458787457
683	1	2	2	1	3	1	1	3	1	2	Non-Conscious	[65,Inf[	Male	AB	4	White	38.3720114065312	5	0	1	0	1	-1	1	0.000493726458787457
684	1.33333333333333	1	-1	-1	1	1	0	-3	-3	0	Non-Conscious	[65,Inf[	Male	C1C2	2	White	18.0789229945807	5	1	-0.5	1	1	2	-1	0.00112802672978903
685	1.33333333333333	0.333333333333333	0.666666666666667	1	1	1	-2	-2	-1	-3	Non-Conscious	[65,Inf[	Female	C1C2	3	White	22.6739381924216	6	-2	1	2	-2	3	2	0.00236646196989864
686	0.666666666666667	0	-1	2	1	-1	-2	-3	2	-1	Non-Conscious	[65,Inf[	Female	C1C2	4	White	23.5941544463734	4	-2	1	1	-1	2	2	0.00236646196989864
687	-2	0	0	-3	1	-3	0	-1	-3	1	Non-Conscious	[65,Inf[	Female	C1C2	1	White	23.2053584540528	4	-2	-1	2	3	2	3	0.00236646196989864
688	-1	0	1	0	1	-1	-1	0	-1	1	Non-Conscious	[65,Inf[	Female	C1C2	2	White	24.0910588901047	4	-1	0	1.5	0	1	1	0.00236646196989864
689	-1	0	-3	-3	0	0	-2	-3	2	-2	Non-Conscious	[65,Inf[	Female	C1C2	1	White	26.9253010665255	4	-1	0	1	0	0	1	0.00236646196989864
690	1	1	0	0.333333333333333	1.66666666666667	2	1	0	-1	1	Non-Conscious	[65,Inf[	Male	C1C2	1	White	24.8559827927737	5	1	0	1	0	1	1	0.00112802672978903
691	1	0	1	-0.333333333333333	2	1	-1	1	-1	1	Non-Conscious	[65,Inf[	Male	C1C2	4	White	23.355636914531	4	0	0	1	-2	1	1	0.00112802672978903
692	3	3	2	3	2.66666666666667	2	3	1	1	2	Non-Conscious	[65,Inf[	Male	C1C2	2	White	25.0878936230191	5	-3	0	2.5	-3	2	3	0.00112802672978903
693	3	3	3	3	3	0	2	2	2	0	Non-Conscious	[65,Inf[	Female	C1C2	2	White	30.8223845472634	7	3	1.5	3	-1	3	3	0.00236646196989864
694	0	-0.333333333333333	0.666666666666667	0.666666666666667	1.33333333333333	-1	-1	-1	2	0	Non-Conscious	[65,Inf[	Male	C1C2	NA	White	25.8427039013288	5	-1	0	2	-1	1	0	0.00112802672978903
695	2	2	1	1.33333333333333	1.33333333333333	1	1	1	1	1	Non-Conscious	[65,Inf[	Male	C1C2	2	White	25.3061730613257	5	2	0.5	2	2	1	1	0.00112802672978903
696	2	2	1.33333333333333	1	2.66666666666667	0	1	0	-1	1	Non-Conscious	[65,Inf[	Male	C1C2	1	White	26.2574833517014	4	-2	1	1	2	3	2	0.00112802672978903
697	-1	-1	0	-0.333333333333333	1	-1	-2	-1	-1	0	Non-Conscious	[65,Inf[	Female	C1C2	4	White	29.6980572611283	5	1	1	2	0	-2	1	0.00236646196989864
698	0	1.33333333333333	3	0	1	0	2	2	0	1	Non-Conscious	[65,Inf[	Male	C1C2	3	White	24.8033427386052	3	0	1	2	0	2	2	0.00112802672978903
699	0.333333333333333	0	1	-3	0.333333333333333	0	0	0	-3	-1	Non-Conscious	[65,Inf[	Male	C1C2	1	White	28.8401864558831	6	-2	-1	2	-1	1	2	0.00112802672978903
700	0	-0.666666666666667	0	0	0	0	0	-1	-1	0	Non-Conscious	[65,Inf[	Male	C1C2	1	White	34.0587169063611	7	0	1.5	3	-3	-1	3	0.00112802672978903
701	1.33333333333333	1.66666666666667	2.66666666666667	-1.66666666666667	2.33333333333333	0	1	-1	1	-2	Non-Conscious	[65,Inf[	Male	C1C2	4	White	32.8577248991233	6	1	1	0	1	2	3	0.00112802672978903
702	2	2	1.66666666666667	0	1	0	0	0	0	0	Non-Conscious	[65,Inf[	Female	DE	1	White	21.9653770625254	4	0	0	2	0	2	2	0.00115233863414272
703	1.33333333333333	1	1.66666666666667	-2.33333333333333	1.66666666666667	1	1	0	-2	1	Non-Conscious	[65,Inf[	Female	DE	2	White	29.4297977023162	4	0	-1	3	1	1	0	0.00115233863414272
704	-1	-0.333333333333333	0	-3	-0.666666666666667	-1	-2	-2	-3	-2	Non-Conscious	[65,Inf[	Female	DE	1	White	25.24025773858	4	-3	-2	0	-3	1	-1	0.00115233863414272
705	2.33333333333333	0.666666666666667	2	3	1.66666666666667	1	-1	0	2	0	Non-Conscious	[65,Inf[	Female	DE	3	White	24.5456296088373	5	1	1	0.5	0	1	2	0.00115233863414272
706	-0.333333333333333	-1.33333333333333	1	-3	0.666666666666667	-1	-3	-2	-3	-3	Non-Conscious	[65,Inf[	Female	DE	NA	White	23.2419577327676	4	-2	-3	3	-3	1	2	0.00115233863414272
707	1.33333333333333	1	2	0.666666666666667	1	1	0	1	0	0	Non-Conscious	[65,Inf[	Female	DE	1	White	25.0173852276079	4	-3	0	0	2	1	0	0.00115233863414272
708	2	2	1	-2	2	2	1	-1	-2	1	Non-Conscious	[65,Inf[	Female	DE	1	White	24.5894114644099	5	-2	1	2	0	2	2	0.00115233863414272
709	2	2	3	3	2.33333333333333	1	1	1	2	1	Non-Conscious	[65,Inf[	Female	DE	3	White	28.1652824580529	4	1	1.5	0.5	-3	0	3	0.00115233863414272
710	-3	0	1	-2.33333333333333	1	-1	0	0	0	0	Non-Conscious	[65,Inf[	Male	DE	1	White	24.8437078931771	3	-3	0	2	-2	1	1	0.00054928783881418
711	3	0	3	3	3	2	0	2	2	2	Non-Conscious	[65,Inf[	Female	DE	2	White	24.6613228576174	5	0	0	2	0	3	3	0.00115233863414272
712	-0.333333333333333	0	1	-0.666666666666667	0.666666666666667	-1	-2	0	-1	-1	Non-Conscious	[65,Inf[	Female	DE	2	White	30.6519167725835	5	1	-1	1	0	1	1	0.00115233863414272
713	1	1	1	2	2	0	0	1	1	1	Non-Conscious	[65,Inf[	Male	DE	4	White	23.8798137194698	5	1	2	1.5	-2	3	3	0.00054928783881418
714	1	0	1	-1	0.666666666666667	0	0	0	-1	-1	Non-Conscious	[65,Inf[	Male	DE	1	White	32.1655916749334	4	-1	1	3	-1	1	1	0.00054928783881418
715	-2	0	3	0	1.33333333333333	1	0	2	1	0	Non-Conscious	[65,Inf[	Male	DE	3	White	27.1183841755439	7	-1	1	1	-3	2	3	0.00054928783881418
716	1.66666666666667	0	1.66666666666667	-1	1.66666666666667	2	-1	0	-2	-1	Non-Conscious	[65,Inf[	Male	DE	2	White	31.6348871908028	4	-1	0	2	1	2	1	0.00054928783881418
717	3	2	3	-3	2.33333333333333	2	0	2	-3	-2	Non-Conscious	[65,Inf[	Male	DE	1	White	29.0915012831916	4	2	-2.5	3	-3	1	3	0.00054928783881418
718	1.66666666666667	-0.666666666666667	1.66666666666667	-1.66666666666667	-0.333333333333333	1	-2	0	0	-1	Non-Conscious	[65,Inf[	Male	DE	4	White	26.1775715895211	6	-2	0	2.5	-3	2	1	0.00054928783881418
719	2	2	-3	-3	3	2	2	-3	-3	3	Non-Conscious	[65,Inf[	Male	DE	NA	White	31.3218552475167	6	-3	3	3	0	3	3	0.00054928783881418
720	3	3	3	3	3	1	1	1	0	1	Non-Conscious	[65,Inf[	Female	DE	2	White	37.2475636796977	5	1	1	0	3	3	3	0.00115233863414272
721	0.333333333333333	0	0.666666666666667	1	2	1	0	0	1	2	Non-Conscious	[65,Inf[	Female	DE	1	White	45.0318283449067	4	-1	0.5	1	0	1	2	0.00115233863414272
722	1	-0.666666666666667	0	1.66666666666667	3	1	-3	0	1	1	Conscious	[30,40[	Female	AB	4	White	19.53125	5	-1	1	2	-1	2	3	0.000545279298606477
723	0.333333333333333	0.666666666666667	1	0	1.33333333333333	-1	-1	1	-1	1	Conscious	[30,40[	Female	AB	4	White	17.5414910865464	4	1	0	1	1	1	3	0.000545279298606477
724	2.66666666666667	-2	1.33333333333333	3	3	2	-3	0	3	3	Conscious	[18,30[	Male	AB	4	White	17.8565176289346	7	2	0	0	2	3	1	0.0014631782414709
725	3	3	3	0	3	1	3	2	0	3	Conscious	[30,40[	Female	AB	4	Other	20.7253964520527	5	-1	1.5	3	1	2	3	0.000545279298606477
726	0.666666666666667	0.666666666666667	0.666666666666667	-1	2	0	1	0	-3	1	Conscious	[18,30[	Female	AB	4	White	16.9310545968031	4	1	0	2	1	1	2	0.000676071268051432
727	2	2.33333333333333	3	-1.66666666666667	3	1	1	1	-2	1	Conscious	[18,30[	Female	AB	4	White	19.379197433927	2	-1	1	2	-2	2	1	0.000676071268051432
728	-0.333333333333333	0	-0.333333333333333	-3	0	0	-1	-1	-3	-1	Conscious	[18,30[	Female	AB	4	White	21.7993059654758	4	0	0	2	-3	-1	0	0.000676071268051432
729	3	3	3	3	3	3	3	3	3	3	Conscious	[30,40[	Male	AB	1	White	21.9268638581831	4	-2	1	1.5	-1	1	3	0.00070051739113966
730	-1	1.66666666666667	1	1	2	0	-1	-1	1	1	Conscious	[18,30[	Female	AB	4	White	24.2954096795768	2	-3	-1	3	-2	1	3	0.000676071268051432
731	1	-1.33333333333333	0	-1.66666666666667	0	1	-3	1	-2	1	Conscious	[30,40[	Female	AB	4	White	23.8875674721046	4	0	0	2	-1	1	1	0.000545279298606477
732	2	-0.666666666666667	3	3	3	1	-3	-1	2	1	Conscious	[30,40[	Female	AB	4	White	20.9085917080781	5	0	-2	2	-2	1	3	0.000545279298606477
733	1.66666666666667	1.33333333333333	1	1	3	1	0	1	1	2	Conscious	[30,40[	Male	AB	4	White	22.0964614378208	3	-2	0.5	-0.5	1	2	1	0.00070051739113966
734	0.666666666666667	0.666666666666667	0	-2	1	-2	-2	-3	-3	-2	Conscious	[18,30[	Female	AB	4	White	23.4153678731233	4	0	3	0.5	1	2	-2	0.000676071268051432
735	3	1	3	3	3	0	-3	-2	-2	1	Conscious	[30,40[	Female	AB	4	White	26.2922927976033	3	-3	0	1	-1	2	0	0.000545279298606477
736	1.66666666666667	2.33333333333333	1.33333333333333	1.33333333333333	2	1	2	1	0	2	Conscious	[30,40[	Male	AB	4	White	23.734011048269	4	2	1	1	1	2	2	0.00070051739113966
737	3	1.33333333333333	1.66666666666667	2	1	2	0	-1	1	-2	Conscious	[18,30[	Male	AB	4	White	25.2530984245642	5	1	1	1	-3	-1	1	0.0014631782414709
738	3	3	3	3	3	2	2	2	2	2	Conscious	[30,40[	Male	AB	3	White	26.7604200433314	4	-3	1.5	2.5	2	2	0	0.00070051739113966
739	-3	-3	-3	-3	-2.33333333333333	-2	-3	-2	-2	0	Conscious	[30,40[	Male	AB	4	White	25.3729869593073	5	1	1	3	-3	-3	3	0.00070051739113966
740	1.66666666666667	0.333333333333333	1.33333333333333	0	1	1	-2	0	1	1	Conscious	[30,40[	Female	AB	4	White	47.3747813950706	3	-2	0	1	2	1	2	0.000545279298606477
741	1.33333333333333	1	0.666666666666667	-0.666666666666667	0.666666666666667	1	1	0	1	0	Conscious	[30,40[	Male	AB	1	White	65.9127397600498	5	1	1	0.5	-1	1	2	0.00070051739113966
742	-3	3	-1.33333333333333	-3	0	0	-2	1	-3	0	Conscious	[18,30[	Male	C1C2	1	White	3.22022804710429	4	0	0	1	0	-1	1	0.00334295263591574
743	1	-1	1	-2	1	-1	-1	1	-2	1	Conscious	[18,30[	Female	C1C2	2	White	16.9292504096455	5	-2	2	3	-3	2	3	0.00154463356790177
744	3	3	3	-3	3	1	-2	1	1	-2	Conscious	[30,40[	Female	C1C2	4	White	20.8130299073098	6	-1	-1	2.5	-3	1	2	0.00124581053553281
745	1	1	-1	-1	1	1	1	-1	-1	1	Conscious	[30,40[	Female	C1C2	NA	Other	18.7109492465502	4	1	1.5	1	-1	2	3	0.00124581053553281
746	0	3	3	0	2	-3	0	0	0	1	Conscious	[18,30[	Female	C1C2	1	White	24.6074229648459	4	-3	1	1	1	1	1	0.00154463356790177
747	2.66666666666667	2	2	2	1.66666666666667	2	2	2	2	1	Conscious	[18,30[	Female	C1C2	1	White	22.4858563730799	4	0	0	1.5	1	3	1	0.00154463356790177
748	0	0	0	0	0	0	0	0	0	0	Conscious	[18,30[	Female	C1C2	4	White	23.5596386284735	4	-1	0	2	1	1	2	0.00154463356790177
749	1	1.33333333333333	2	2.66666666666667	2	-1	-2	-2	1	1	Conscious	[18,30[	Female	C1C2	4	White	19.226790759704	2	0	-1	1	-1	-1	2	0.00154463356790177
750	-2	1	0.666666666666667	-3	1	-2	-2	-1	-3	1	Conscious	[18,30[	Female	C1C2	4	White	23.0007994928099	4	-3	0.5	1.5	-2	2	2	0.00154463356790177
751	3	3	3	3	3	1	1	0	1	2	Conscious	[30,40[	Female	C1C2	4	White	22.4649334269083	2	-2	-1.5	2	-2	1	2	0.00124581053553281
752	3	-1.33333333333333	3	0	3	1	-2	0	0	3	Conscious	[30,40[	Male	C1C2	1	White	18.4447169627364	4	1	0	3	1	3	3	0.00160048611498008
753	3	1.66666666666667	2	3	3	1	-3	-2	1	1	Conscious	[30,40[	Male	C1C2	4	Other	21.7993079584775	5	1	0	1	1	1	2	0.00160048611498008
754	-1	-2	2	1	3	-2	-3	1	2	1	Conscious	[30,40[	Female	C1C2	3	Other	23.1124722604475	1	-2	2	2	2	1	1	0.00124581053553281
755	-2	-2	-1	-1.33333333333333	2	-2	-2	-3	-2	1	Conscious	[18,30[	Female	C1C2	4	White	22.5963479934306	2	-1	-1	0	-2	0	3	0.00154463356790177
756	-2	1	-0.333333333333333	-2.33333333333333	-0.666666666666667	-2	1	-1	-3	-1	Conscious	[18,30[	Male	C1C2	2	White	19.6652967398377	4	0	-0.5	1.5	0	-1	0	0.00334295263591574
757	-1	-1	-1	-3	0	-1	-3	-3	0	0	Conscious	[30,40[	Male	C1C2	1	White	17.9985720682552	4	-3	-3	3	-3	-3	3	0.00160048611498008
758	2.33333333333333	0	-0.333333333333333	-3	0	2	-3	-3	3	-3	Conscious	[18,30[	Female	C1C2	1	White	25.0605727285673	4	-3	-3	2.5	3	-1	3	0.00154463356790177
759	-3	0	0.333333333333333	-2.66666666666667	-1.33333333333333	-3	-1	-2	-3	-2	Conscious	[30,40[	Female	C1C2	4	White	28.1529999770561	4	0	1	1	1	-1	-2	0.00124581053553281
760	1.66666666666667	1.66666666666667	3	2.33333333333333	3	-3	-3	-2	-1	-2	Conscious	[30,40[	Female	C1C2	4	White	26.5710208921048	4	0	-0.5	3	-3	1	2	0.00124581053553281
761	3	0.666666666666667	3	-2.33333333333333	2	2	-3	1	-3	-1	Conscious	[18,30[	Female	C1C2	4	Other	27.2932241604367	4	-1	1	2.5	1	2	3	0.00154463356790177
762	2.33333333333333	1	2.66666666666667	3	3	1	-1	-1	2	3	Conscious	[18,30[	Female	C1C2	2	Other	25.6266653361709	3	-1	3	1	0	3	2	0.00154463356790177
763	-1.33333333333333	0.333333333333333	-0.333333333333333	-2.33333333333333	3	-1	1	-1	-2	1	Conscious	[18,30[	Male	C1C2	4	White	18.4089414858646	5	2	-1	1	1	2	2	0.00334295263591574
764	1	-0.333333333333333	0.666666666666667	-2	2.33333333333333	-3	-2	1	-1	1	Conscious	[18,30[	Male	C1C2	4	Other	19.813772279115	4	1	0	1	-2	0	-1	0.00334295263591574
765	1	0	2	2	2	1	-2	1	1	2	Conscious	[30,40[	Male	C1C2	4	White	21.6049382716049	4	0	1.5	2	-1	2	2	0.00160048611498008
766	1.66666666666667	0	1.33333333333333	-1	1.33333333333333	0	0	2	-1	0	Conscious	[18,30[	Female	C1C2	3	Other	29.9030287496262	4	-1	0.5	-0.5	0	2	2	0.00154463356790177
767	2.66666666666667	-0.666666666666667	-0.666666666666667	1	3	-1	-2	-2	-2	-1	Conscious	[30,40[	Male	C1C2	4	White	22.3834283791017	4	-2	1	2.5	2	3	3	0.00160048611498008
768	-0.333333333333333	0.333333333333333	1.33333333333333	1	2	-1	-1	2	2	1	Conscious	[18,30[	Male	C1C2	3	White	24.9649464792586	3	0	0.5	-0.5	1	2	2	0.00334295263591574
769	-0.333333333333333	2.33333333333333	0.666666666666667	-1.66666666666667	3	-1	3	-1	-1	3	Conscious	[30,40[	Female	C1C2	3	White	24.6181037747759	4	0	3	3	0	3	3	0.00124581053553281
770	-2	-0.333333333333333	-2	-3	2	-3	-3	-2	-3	1	Conscious	[30,40[	Male	C1C2	3	White	24.822648012643	4	1	-0.5	1	-2	1	1	0.00160048611498008
771	-1	0	-2	-3	0.666666666666667	-2	-1	-3	-3	1	Conscious	[30,40[	Female	C1C2	2	White	27.922629766288	4	-2	0	1	1	-1	-2	0.00124581053553281
772	0.666666666666667	0	0	1	1.33333333333333	0	-2	-3	0	-1	Conscious	[18,30[	Female	C1C2	4	White	32.0075736925667	4	-3	-1	1.5	2	3	3	0.00154463356790177
773	-2.33333333333333	1	-0.333333333333333	0	1.33333333333333	-1	1	-1	0	1	Conscious	[18,30[	Male	C1C2	NA	White	27.0416441319632	7	3	1.5	1	1	3	3	0.00334295263591574
774	-2	0	-1	-3	2	-2	-1	-1	-3	2	Conscious	[30,40[	Female	C1C2	3	White	28.7296419404593	2	-3	0	0	1	1	1	0.00124581053553281
775	2	0.333333333333333	1.33333333333333	2	1.33333333333333	1	0	-1	1	-2	Conscious	[18,30[	Female	C1C2	4	White	31.5831878489929	6	0	1	1	1	2	2	0.00154463356790177
776	1	1	1.33333333333333	-2.33333333333333	2.33333333333333	0	0	0	-1	1	Conscious	[18,30[	Male	C1C2	3	Other	29.3495797506186	4	-1	1	2	-1	-2	2	0.00334295263591574
777	-3	-3	-3	-3	3	-3	-3	-3	-3	3	Conscious	[18,30[	Male	C1C2	1	White	24.7794664873479	4	2	-1.5	3	-3	-1	3	0.00334295263591574
778	1	1	2	-0.666666666666667	2.66666666666667	1	-1	0	-1	1	Conscious	[30,40[	Female	C1C2	3	White	31.6373318422734	3	0	1	1	1	2	2	0.00124581053553281
779	-1.66666666666667	0	0	-0.666666666666667	0.666666666666667	-1	0	0	-1	-1	Conscious	[30,40[	Female	C1C2	3	White	39.6787255547099	1	-3	1	3	-1	-1	0	0.00124581053553281
780	-1	1	0.333333333333333	-1	1.66666666666667	-2	-2	-2	0	1	Conscious	[30,40[	Male	C1C2	4	Other	29.093809073724	4	0	0	2.5	1	-1	3	0.00160048611498008
781	0.666666666666667	-0.666666666666667	0.666666666666667	1.33333333333333	2	-1	-2	1	0	0	Conscious	[30,40[	Male	C1C2	NA	White	28.78210575368	5	-2	1.5	2	-1	3	3	0.00160048611498008
782	2	1	2.33333333333333	3	1.66666666666667	1	-3	1	1	0	Conscious	[30,40[	Female	C1C2	4	White	36.0353382471471	3	-2	1.5	1	1	1	-1	0.00124581053553281
783	-1	2	1	-1.66666666666667	3	-1	-1	-2	0	2	Conscious	[18,30[	Female	C1C2	2	White	34.4360437088221	2	1	0	2	2	2	3	0.00154463356790177
784	-3	0	3	-3	2.66666666666667	-3	-3	-1	0	-3	Conscious	[18,30[	Female	DE	4	White	18.0770783947445	5	-3	1	3	-3	2	1	0.000752152774279812
785	0	1.33333333333333	0	-3	2	-1	1	-1	0	0	Conscious	[18,30[	Female	DE	3	White	22.3196580180008	4	-2	0	1	0	0	1	0.000752152774279812
786	0	-1	-3	-1	1	0	-1	-3	-1	1	Conscious	[18,30[	Female	DE	3	White	22.3196580180008	2	-3	-2	-0.5	1	1	1	0.000752152774279812
787	0	0	0.333333333333333	-2	1	0	0	1	-1	1	Conscious	[30,40[	Female	DE	1	White	22.3142086665033	4	0	1	1	1	1	1	0.000606642164200077
788	1	0.333333333333333	0	-1	1	1	-3	0	-2	1	Conscious	[18,30[	Female	DE	4	White	22.7051235352471	1	-2	1	1	1	1	1	0.000752152774279812
789	3	0	2	3	3	3	-3	1	3	3	Conscious	[30,40[	Female	DE	4	White	26.7532125783957	4	0	1	3	2	3	3	0.000606642164200077
790	-0.333333333333333	-2	1.33333333333333	2	2	-2	-2	-2	2	1	Conscious	[18,30[	Female	DE	2	White	22.5963479934306	4	-3	1	2	0	-1	1	0.000752152774279812
791	2	0	-1	-3	0.666666666666667	2	-2	-2	-3	-2	Conscious	[30,40[	Female	DE	2	White	23.3364475194087	2	-2	-1	2	-2	-2	2	0.000606642164200077
792	2	1.66666666666667	2	-1.33333333333333	2	0	0	0	1	0	Conscious	[18,30[	Female	DE	2	White	21.4784092531883	4	0	1	1	0	1	2	0.000752152774279812
793	1.66666666666667	1.33333333333333	1	1.66666666666667	2	0	1	0	1	0	Conscious	[30,40[	Female	DE	2	White	25.1787876624422	4	1	2	1.5	1	1	1	0.000606642164200077
794	-2	2	2	-2	2	-2	2	2	-2	2	Conscious	[30,40[	Female	DE	2	White	29.2895521543122	7	0	0	1.5	1	0	0	0.000606642164200077
795	-2	0.666666666666667	0	-3	2	-3	-1	-2	-1	1	Conscious	[18,30[	Female	DE	2	White	26.3122366298197	4	-1	1	2	1	1	2	0.000752152774279812
796	-3	1.33333333333333	0.333333333333333	-3	1	-3	-1	-2	-1	-1	Conscious	[30,40[	Male	DE	2	White	28.2454346359565	3	-3	0	1.5	-2	-1	0	0.000779349935540919
797	2	1	3	3	2	1	0	1	2	1	Conscious	[18,30[	Male	DE	4	White	23.2689525240188	2	-2	1	1.5	-2	2	2	0.00162783662846691
798	1.33333333333333	0.333333333333333	0.333333333333333	-0.666666666666667	1.33333333333333	2	1	-1	0	1	Conscious	[18,30[	Male	DE	4	White	24.9546175596981	3	0	0.5	0	0	2	1	0.00162783662846691
799	0.333333333333333	0	1	0	2	-1	0	1	0	2	Conscious	[18,30[	Female	DE	2	White	36.9822485207101	4	-1	0	0.5	1	2	2	0.000752152774279812
800	-3	-2.66666666666667	-0.333333333333333	-3	2	-3	-3	-3	-3	1	Conscious	[18,30[	Male	DE	2	White	26.9889613467499	4	1	-0.5	1	1	3	0	0.00162783662846691
801	-3	-0.333333333333333	0.333333333333333	-3	3	-3	-2	-3	-3	2	Conscious	[30,40[	Male	DE	3	White	28.7308586916321	4	-2	0	1	-1	0	0	0.000779349935540919
802	1	1.33333333333333	2.33333333333333	1	2	1	2	2	1	2	Conscious	[18,30[	Male	DE	3	White	30.2650309129224	2	1	-1	2.5	3	0	3	0.00162783662846691
803	1	-2	3	-3	2	-3	-2	2	-3	2	Conscious	[30,40[	Male	DE	1	White	32.2782554322825	4	1	-1	1	1	3	0	0.000779349935540919
804	3	1.66666666666667	0.333333333333333	1	3	3	-3	-3	3	3	Conscious	[18,30[	Male	DE	2	White	32.0596399308768	4	-3	0	0	2	3	2	0.00162783662846691
805	-1	3	-3	-3	0	-1	3	-3	-3	0	Conscious	[18,30[	Female	DE	1	White	46.0909066979424	4	-3	3	3	-1	0	-1	0.000752152774279812
806	0	0	2	2	1	-1	1	1	1	0	Conscious	[50,65[	Female	AB	4	White	18.3795743058306	4	-2	0	2	-3	1	0	0.000524770877255927
807	-3	-3	-1.33333333333333	-3	0	-3	-3	-3	-3	-3	Conscious	[30,40[	Female	AB	2	White	19.9791883454735	4	-3	1	0	-3	-2	2	0.000545279298606477
808	3	1	1	-2	3	2	-2	-3	3	2	Conscious	[30,40[	Female	AB	4	White	20.3711162776319	4	-1	3	3	3	3	3	0.000545279298606477
809	1.66666666666667	1.66666666666667	2	1.66666666666667	2.66666666666667	-3	-3	-2	0	0	Conscious	[50,65[	Male	AB	4	White	20.0561924561349	6	-2	-2	3	-3	0	3	0.000456524062824426
810	-1	-1	0	2	1	-1	-1	0	1	-1	Conscious	[65,Inf[	Female	AB	4	White	21.7992655467733	4	-2	2	2	-2	2	2	0.00103577766146709
811	-3	3	3	-3	2	-3	-2	-3	-3	-1	Conscious	[50,65[	Female	AB	4	White	23.2283537147719	5	1	1	1	-3	-2	3	0.000524770877255927
812	3	1.33333333333333	2.66666666666667	2	3	2	0	1	1	1	Conscious	[50,65[	Female	AB	2	White	23.0282183668424	6	1	0.5	2	-2	3	3	0.000524770877255927
813	0	-0.333333333333333	-0.333333333333333	2.33333333333333	2.66666666666667	-3	-3	-3	3	0	Conscious	[40,50[	Female	AB	4	Other	44.6124763705104	4	-1	0	1.5	-2	2	2	0.000527139558827125
814	3	3	3	3	3	1	0	1	2	1	Conscious	[40,50[	Female	AB	2	White	23.2053584540528	4	1	1	1	-1	0	1	0.000527139558827125
815	3	-0.666666666666667	3	-3	3	2	-2	1	-3	1	Conscious	[30,40[	Female	AB	2	White	20.2812330989724	6	1	1	1	-3	2	3	0.000545279298606477
816	0	0.666666666666667	2.66666666666667	1	1.66666666666667	-1	0	1	1	1	Conscious	[50,65[	Female	AB	4	White	23.4316417234497	5	1	1	1	-2	1	3	0.000524770877255927
817	1	-0.666666666666667	1	-3	1	0	-2	0	-3	0	Conscious	[40,50[	Female	AB	3	Other	23.3440949059632	4	1	1	1	0	-1	1	0.000527139558827125
818	1.33333333333333	1	1	-3	3	-3	-1	-3	-1	-3	Conscious	[40,50[	Female	AB	2	Other	25.6060592766347	4	-1	2.5	1.5	-3	-2	3	0.000527139558827125
819	-0.333333333333333	-1.33333333333333	0	1	2	-1	-3	-2	1	1	Conscious	[40,50[	Female	AB	4	White	20.2311756868412	3	0	-1	2	-3	1	1	0.000527139558827125
820	-2	-2.33333333333333	-3	-3	1	-3	-3	-3	-3	1	Conscious	[40,50[	Female	AB	4	White	23.7961890835024	4	-2	0	1	-2	0	-1	0.000527139558827125
821	1	3	3	3	3	1	2	1	3	3	Conscious	[50,65[	Female	AB	2	White	23.9625959488605	6	0	3	3	-3	1	2	0.000524770877255927
822	3	2	2.66666666666667	2.66666666666667	2.33333333333333	3	2	3	3	1	Conscious	[40,50[	Female	AB	4	White	25.232220435144	3	-2	2	1.5	1	1	3	0.000527139558827125
823	1	1	1	1	1	1	1	1	1	0	Conscious	[30,40[	Female	AB	4	White	25.232220435144	4	-1	0	1	-1	1	1	0.000545279298606477
824	-2.33333333333333	0	0	-3	3	-3	-3	-3	-3	1	Conscious	[50,65[	Male	AB	4	White	20.0721921119768	6	-2	-0.5	3	-3	-1	2	0.000456524062824426
825	1	0.666666666666667	1	1.33333333333333	2	0	0	0	1	0	Conscious	[50,65[	Female	AB	4	White	25.2938508717254	4	1	0.5	2	0	-2	2	0.000524770877255927
826	1.66666666666667	1	2.66666666666667	0.666666666666667	3	0	-3	1	0	1	Conscious	[50,65[	Male	AB	4	White	23.8134906996837	3	-2	0.5	0.5	0	1	1	0.000456524062824426
827	-1	1	-1	-3	1	-1	0	-1	-3	1	Conscious	[50,65[	Female	AB	4	White	25.0173852276079	4	-2	0	2	1	-2	3	0.000524770877255927
828	2	3	3	2	2	3	3	3	3	3	Conscious	[50,65[	Female	AB	4	White	29.2866783261113	4	-1	2	2	2	1	1	0.000524770877255927
829	3	3	3	3	3	-3	-3	0	0	0	Conscious	[30,40[	Female	AB	2	White	22.5269118497421	4	-3	-1.5	0	-3	-2	3	0.000545279298606477
830	-1	1	2.33333333333333	-2	3	0	-2	0	0	1	Conscious	[40,50[	Female	AB	4	White	23.1044403913765	2	-2	1	1	-1	2	1	0.000527139558827125
831	-3	0.333333333333333	-2	-1	2.66666666666667	-3	-3	-2	0	0	Conscious	[30,40[	Male	AB	4	White	25.9857998366134	4	1	1	1	1	3	3	0.00070051739113966
832	2	2.33333333333333	2.33333333333333	0	2.33333333333333	2	2	2	0	2	Conscious	[30,40[	Male	AB	3	White	31.4428178023023	4	-3	2	3	3	3	3	0.00070051739113966
833	1.66666666666667	0	0	1	3	-1	-3	-3	-1	-2	Conscious	[40,50[	Female	AB	2	White	23.9229601122508	4	1	0.5	3	0	1	2	0.000527139558827125
834	2.33333333333333	1	2.66666666666667	1.66666666666667	2.33333333333333	1	1	2	2	2	Conscious	[30,40[	Female	AB	2	White	25.0593070266297	3	-2	2	1	2	3	2	0.000545279298606477
835	-3	1	-3	-3	-3	-3	1	-3	-3	-3	Conscious	[30,40[	Male	AB	4	White	23.7099322046293	2	-2	0.5	0.5	2	-3	2	0.00070051739113966
836	1.33333333333333	-2.33333333333333	2.33333333333333	1	0.666666666666667	1	-3	1	-1	-2	Conscious	[50,65[	Male	AB	2	White	24.1283426427198	5	-2	0.5	2	-3	0	2	0.000456524062824426
837	0	-2	-0.666666666666667	1	2	-2	-2	-3	-1	2	Conscious	[40,50[	Female	AB	2	White	29.6950623198121	4	-3	2	2	-3	3	1	0.000527139558827125
838	0.666666666666667	1.33333333333333	1.66666666666667	0.666666666666667	1.33333333333333	-1	-3	-3	0	-2	Conscious	[30,40[	Male	AB	4	White	23.5983881689986	5	0	-0.5	3	-3	-2	3	0.00070051739113966
839	-2	-0.333333333333333	1	-3	1	-3	-2	0	-3	0	Conscious	[40,50[	Female	AB	3	White	27.2519590706368	4	-1	1	3	1	-2	2	0.000527139558827125
840	0	-1	1.66666666666667	-3	3	3	-3	1	-3	2	Conscious	[50,65[	Male	AB	1	White	23.734011048269	7	1	-3	3	-3	3	3	0.000456524062824426
841	-2	-2.33333333333333	2	-3	3	-2	-3	1	-1	1	Conscious	[40,50[	Male	AB	2	White	24.4072829347801	2	-2	1	1	-2	-2	-1	0.000590828245037618
842	1	1	2	1	3	0	0	1	0	1	Conscious	[40,50[	Male	AB	2	White	22.8536012221769	6	1	2	2	-3	0	1	0.000590828245037618
843	1.66666666666667	1.33333333333333	1	-1.66666666666667	0	1	-1	-1	-1	-2	Conscious	[50,65[	Male	AB	4	White	26.2857215485488	2	-1	0	2	0	1	2	0.000456524062824426
844	0	0	3	3	3	-1	-1	1	2	1	Conscious	[30,40[	Male	AB	4	White	25.6835488364854	6	2	0.5	1.5	1	1	2	0.00070051739113966
845	2	2	2	2	2	1	2	0	1	0	Conscious	[40,50[	Female	AB	4	White	27.6727074864184	3	-1	0.5	1	-2	1	1	0.000527139558827125
846	1.66666666666667	0.666666666666667	0.666666666666667	3	3	0	-2	-1	0	-1	Conscious	[50,65[	Male	AB	4	White	26.0809253021006	5	2	1	2	-2	2	2	0.000456524062824426
847	3	1	3	3	3	1	1	1	1	1	Conscious	[50,65[	Male	AB	4	White	24.9352753725211	5	2	-1	3	-3	0	3	0.000456524062824426
848	3	3	3	3	3	1	1	1	3	2	Conscious	[40,50[	Male	AB	1	White	26.499335740191	6	2	1	2	2	3	3	0.000590828245037618
849	2	0.333333333333333	2.33333333333333	2	2.33333333333333	-1	-1	-1	1	-1	Conscious	[40,50[	Female	AB	4	White	35.8484829872885	3	1	-1.5	2	0	-1	1	0.000527139558827125
850	1.33333333333333	-1.33333333333333	1	-1	3	-2	-3	-2	1	1	Conscious	[50,65[	Male	AB	4	White	28.0335079614813	2	-3	-2	2	-1	1	3	0.000456524062824426
851	3	3	3	-3	3	1	1	1	-3	1	Conscious	[50,65[	Female	AB	1	White	34.8444950307869	4	-3	-3	0	1	1	3	0.000524770877255927
852	-1	-1	-0.333333333333333	-0.333333333333333	-1.33333333333333	-3	-3	-3	-3	-3	Conscious	[50,65[	Male	AB	4	White	28.5913885456019	4	-3	-0.5	-0.5	1	-1	-1	0.000456524062824426
853	3	2	0	-1.33333333333333	3	2	1	-1	-3	2	Conscious	[65,Inf[	Female	AB	4	White	43.142534235978	2	1	-1	3	2	1	3	0.00103577766146709
854	3	3	3	3	3	3	3	3	3	3	Conscious	[50,65[	Male	AB	4	White	29.0027586228012	4	1	3	2.5	2	3	2	0.000456524062824426
855	-3	1	-3	-3	-1	0	0	-2	0	0	Conscious	[40,50[	Male	AB	4	White	31.135922618784	4	-3	1	2	-3	1	2	0.000590828245037618
856	2	2.33333333333333	2.33333333333333	1.66666666666667	3	1	1	1	1	2	Conscious	[50,65[	Male	AB	4	White	29.5657966508834	2	-2	2	2.5	2	2	1	0.000456524062824426
857	-2.66666666666667	-2	-3	1.33333333333333	2.66666666666667	1	-3	-3	1	1	Conscious	[40,50[	Male	AB	4	White	26.0177532904806	3	1	0.5	3	-3	1	3	0.000590828245037618
858	2	-0.666666666666667	-3	-2.33333333333333	0.333333333333333	1	-3	-3	-3	-2	Conscious	[50,65[	Female	AB	2	White	38.6207460891484	4	-1	-1	2.5	1	-2	1	0.000524770877255927
859	1.33333333333333	-1	2	-3	3	-1	-1	2	-3	1	Conscious	[40,50[	Male	AB	NA	Other	32.4074074074074	5	1	0	0.5	2	2	1	0.000590828245037618
860	0.333333333333333	0.666666666666667	0.666666666666667	1	0.666666666666667	-1	-1	-1	1	-1	Conscious	[50,65[	Male	AB	3	White	37.2756685589112	6	-1	1	1	0	1	2	0.000456524062824426
861	2.66666666666667	0	3	2	3	2	-3	2	2	2	Conscious	[50,65[	Female	AB	4	White	39.6048464286278	2	-3	2	2	3	3	0	0.000524770877255927
862	3	3	3	-2	3	-1	1	0	2	0	Conscious	[50,65[	Male	AB	4	White	46.1218934737016	3	0	1	2	0	-1	2	0.000456524062824426
863	-3	-3	-3	-3	-3	-3	-3	-3	-3	-3	Conscious	[40,50[	Male	C1C2	2	White	9.42696599926072	6	2	0	0	0	-2	-2	0.00134987712579463
864	1.33333333333333	1.66666666666667	1.66666666666667	1	3	-1	1	0	0	1	Conscious	[40,50[	Female	C1C2	4	White	18.1383534601389	4	-3	-1	2	-3	-2	-3	0.00120436630871786
865	-0.333333333333333	-1.66666666666667	-1	-1.66666666666667	1.33333333333333	-3	-3	-3	-3	-3	Conscious	[50,65[	Female	C1C2	2	White	21.161986962512	4	-3	-2	3	-2	3	3	0.00119895453448718
866	-2	-3	-2	-2	-1.33333333333333	-3	-3	-3	-2	-2	Conscious	[50,65[	Female	C1C2	2	White	20.8506481529092	4	-1	0	1	0	0	1	0.00119895453448718
867	2	1.33333333333333	2.33333333333333	-1	2	3	1	1	0	1	Conscious	[40,50[	Female	C1C2	2	White	21.5822496161121	4	1	1	1.5	-2	1	2	0.00120436630871786
868	1	0.666666666666667	0	-3	1	-2	-2	-3	-1	1	Conscious	[40,50[	Female	C1C2	4	White	19.9688297128074	5	-3	2	2	-3	-2	2	0.00120436630871786
869	1	2	-3	-2.33333333333333	2.33333333333333	-3	0	-3	-2	1	Conscious	[50,65[	Female	C1C2	2	White	23.2283537147719	5	-2	1	1	2	2	-1	0.00119895453448718
870	1.33333333333333	1.66666666666667	1.66666666666667	0	1	0	0	0	-1	-1	Conscious	[50,65[	Female	C1C2	2	White	24.1428555437756	4	-3	0	0	0	3	3	0.00119895453448718
871	1	1	1	1	1	0	-1	-1	0	-1	Conscious	[30,40[	Female	C1C2	4	White	23.6873903191166	6	-3	-0.5	2	-1	0	2	0.00124581053553281
872	1	-2.66666666666667	3	-1	2.33333333333333	1	-3	2	-3	-1	Conscious	[40,50[	Female	C1C2	3	White	22.5963479934306	4	-3	2	-1	-3	1	1	0.00120436630871786
873	1	0	0	0	1	0	0	0	0	0	Conscious	[50,65[	Male	C1C2	4	White	22.5963479934306	4	0	0	0	-3	0	1	0.00104302967056405
874	1	0	1	1	1	-1	-3	-1	-1	0	Conscious	[50,65[	Female	C1C2	3	White	24.9767601072113	6	0	0	1	1	2	2	0.00119895453448718
875	-3	0	-3	-3	3	-3	0	-3	-3	1	Conscious	[50,65[	Female	C1C2	4	White	30.30470775567	4	-3	-2	2.5	-2	-3	3	0.00119895453448718
876	3	3	3	0	3	0	0	0	0	0	Conscious	[65,Inf[	Male	C1C2	2	White	23.5647626024361	5	-1	0	3	-3	1	3	0.00112802672978903
877	-0.666666666666667	0.666666666666667	0	1	0.333333333333333	-2	-1	-2	0	-2	Conscious	[50,65[	Male	C1C2	2	White	21.0920765106836	4	-2	2	3	-3	-1	-3	0.00104302967056405
878	1	0	1	-0.666666666666667	0.666666666666667	0	-3	-1	-2	-2	Conscious	[40,50[	Female	C1C2	3	White	26.8863618372398	4	0	-1.5	1	1	2	2	0.00120436630871786
879	0	0	-2	-2.33333333333333	1	-2	-3	-3	-3	-3	Conscious	[50,65[	Male	C1C2	2	White	22.5030804300363	5	-2	-2	2	-3	1	3	0.00104302967056405
880	1	0	1	-1.66666666666667	1.33333333333333	2	1	-2	2	1	Conscious	[40,50[	Female	C1C2	3	White	27.0692622030405	4	-2	-1	1	3	1	3	0.00120436630871786
881	0	-2	2.66666666666667	0.666666666666667	1	0	-3	1	1	1	Conscious	[50,65[	Female	C1C2	4	White	26.3938808048944	4	0	0	1.5	0	2	1	0.00119895453448718
882	-3	-3	3	-3	3	-1	-3	-3	-1	0	Conscious	[30,40[	Female	C1C2	3	White	23.4930679262116	4	-2	1	2	1	0	3	0.00124581053553281
883	2.66666666666667	3	2	-1.33333333333333	1.66666666666667	0	0	0	0	1	Conscious	[50,65[	Male	C1C2	1	White	21.4784092531883	4	-3	0	0	0	-2	1	0.00104302967056405
884	0	0	0.333333333333333	-2	2	0	0	0	-2	1	Conscious	[50,65[	Male	C1C2	4	White	22.4155397847569	3	-2	0	1	1	2	2	0.00104302967056405
885	0.666666666666667	0	0.333333333333333	-1.33333333333333	3	1	-3	-1	-3	2	Conscious	[50,65[	Male	C1C2	2	White	23.4153678731233	4	1	-1	2	0	2	1	0.00104302967056405
886	2	1	-0.333333333333333	1	1	2	2	-1	1	0	Conscious	[40,50[	Female	C1C2	3	White	27.4636413774781	3	-2	1	2	-3	1	-1	0.00120436630871786
887	0	0	0	0	0	0	0	0	0	0	Conscious	[50,65[	Male	C1C2	4	White	25.9857998366134	4	0	0	0	0	1	0	0.00104302967056405
888	1.66666666666667	1	1.33333333333333	1.66666666666667	1.66666666666667	0	0	1	0	0	Conscious	[50,65[	Female	C1C2	3	White	30.6093020947128	4	-1	1	1	2	1	1	0.00119895453448718
889	3	2	3	-3	3	1	-3	1	-3	2	Conscious	[40,50[	Male	C1C2	2	White	25.0878936230191	4	-1	1	1	1	0	-1	0.00134987712579463
890	1.66666666666667	0.333333333333333	1.33333333333333	1	3	1	-2	0	0	1	Conscious	[50,65[	Female	C1C2	4	White	25.3515413737155	5	0	0	2	-1	1	1	0.00119895453448718
891	-3	-3	-3	-3	-3	-3	-3	-3	-3	-3	Conscious	[50,65[	Male	C1C2	4	White	24.1052306594409	7	-3	0	3	-3	-1	3	0.00104302967056405
892	1	1	1	1.33333333333333	2	1	1	1	1	2	Conscious	[50,65[	Male	C1C2	2	White	24.8089960578157	4	-1	1	1	1	1	1	0.00104302967056405
893	3	-3	2.33333333333333	3	3	2	-3	1	2	2	Conscious	[65,Inf[	Female	C1C2	NA	White	27.277020026951	5	-2	2	2	2	3	1	0.00236646196989864
894	3	3	3	3	3	3	1	3	3	2	Conscious	[65,Inf[	Male	C1C2	NA	White	24.3921976007217	6	1	1	1	0	3	0	0.00112802672978903
895	-1	-3	-3	-3	0	-3	-3	-3	-3	0	Conscious	[40,50[	Female	C1C2	1	White	28.455582780988	7	-3	0	1	-3	-3	-3	0.00120436630871786
896	1	1.66666666666667	1	0.666666666666667	2	0	0	0	0	1	Conscious	[40,50[	Male	C1C2	4	White	24.26781278875	6	2	-3	3	0	1	1	0.00134987712579463
897	0.333333333333333	0.333333333333333	0.666666666666667	0.666666666666667	1	-2	-2	-2	-2	0	Conscious	[40,50[	Female	C1C2	4	White	33.4434967176841	5	-3	0	0	-2	1	3	0.00120436630871786
898	-0.666666666666667	1	0	0.666666666666667	2.33333333333333	-1	1	-2	-1	1	Conscious	[40,50[	Male	C1C2	1	White	22.7858381209823	4	-1	2	1	1	1	0	0.00134987712579463
899	3	-0.333333333333333	1	-2	1.33333333333333	1	-2	-1	-2	1	Conscious	[40,50[	Female	C1C2	1	White	28.7296419404593	6	0	-1	2	-2	3	1	0.00120436630871786
900	-3	-3	-3	-3	0	-3	-3	-3	-3	0	Conscious	[40,50[	Female	C1C2	2	White	31.530944896105	4	-3	1	0	0	-1	1	0.00120436630871786
901	-1.33333333333333	-2	0.333333333333333	2	2.33333333333333	-2	-3	-2	2	1	Conscious	[40,50[	Male	C1C2	3	White	26.4333940976221	5	-2	-2	3	0	1	3	0.00134987712579463
902	-1.33333333333333	0.333333333333333	-2	-2	2.33333333333333	-2	0	-3	-1	1	Conscious	[30,40[	Male	C1C2	3	White	26.113999881061	5	-2	-1	1	-2	2	3	0.00160048611498008
903	-3	-3	-3	-3	-3	-3	-3	-3	-3	-3	Conscious	[50,65[	Male	C1C2	2	White	26.876412395967	4	-3	0.5	3	-2	1	3	0.00104302967056405
904	-0.666666666666667	-3	0	-3	0.666666666666667	-2	-3	-2	-3	0	Conscious	[50,65[	Female	C1C2	3	White	33.2878770596251	3	-1	0	1	-3	1	1	0.00119895453448718
905	-2	-0.666666666666667	-1	-2	1.66666666666667	-1	0	-1	-2	0	Conscious	[40,50[	Female	C1C2	NA	White	34.3882288140819	2	-2	2	2	2	1	2	0.00120436630871786
906	0.333333333333333	3	3	-3	3	1	1	1	-3	3	Conscious	[40,50[	Female	C1C2	2	White	32.0981309687229	4	-3	0	1	1	3	1	0.00120436630871786
907	0	0.666666666666667	2	-2	2	0	-2	1	-2	1	Conscious	[50,65[	Female	C1C2	2	White	28.7370420545339	5	1	1	1	1	1	1	0.00119895453448718
908	2	1.66666666666667	1.66666666666667	1.66666666666667	3	2	1	-2	1	1	Conscious	[30,40[	Male	C1C2	4	White	31.3131939395192	6	1	1	3	1	3	3	0.00160048611498008
909	0.666666666666667	0.666666666666667	1.33333333333333	1	2.33333333333333	-3	-1	-1	1	-1	Conscious	[50,65[	Male	C1C2	1	White	29.0915012831916	4	1	1	1.5	-2	2	2	0.00104302967056405
910	1	1.33333333333333	1.33333333333333	-1.33333333333333	3	0	0	1	-2	3	Conscious	[40,50[	Female	C1C2	4	White	33.0578512396694	3	-1	1	3	2	1	1	0.00120436630871786
911	2	0.666666666666667	2	-3	2	1	-3	0	-3	1	Conscious	[65,Inf[	Male	C1C2	2	White	27.2087735533496	3	1	1	0.5	0	-1	2	0.00112802672978903
912	1	0	1	1	1	0	-1	0	0	1	Conscious	[40,50[	Female	C1C2	3	White	36.7629848162922	3	-1	-0.5	1.5	1	1	2	0.00120436630871786
913	0	-3	0	-3	1	-3	-3	0	1	0	Conscious	[40,50[	Male	C1C2	3	White	29.9775365776314	4	-3	3	-1	0	3	-1	0.00134987712579463
914	3	0.333333333333333	3	1.33333333333333	3	1	-2	1	0	2	Conscious	[50,65[	Female	C1C2	1	White	34.4462314013385	4	1	-0.5	3	-3	1	3	0.00119895453448718
915	1.66666666666667	1.33333333333333	1.33333333333333	-1.66666666666667	2.33333333333333	1	-1	1	-2	1	Conscious	[40,50[	Male	C1C2	1	White	29.2887398907113	4	-2	-2	0	1	-3	2	0.00134987712579463
916	2	2	1.66666666666667	0.333333333333333	1	1	1	0	-1	0	Conscious	[50,65[	Female	C1C2	1	White	32.8902957872746	4	-1	1	1	2	1	1	0.00119895453448718
917	-0.333333333333333	-1.66666666666667	-2	-3	2	-1	-2	-3	-3	1	Conscious	[40,50[	Female	C1C2	1	White	34.3787292946487	5	-3	1	1	2	1	1	0.00120436630871786
918	1.33333333333333	3	2.66666666666667	-1.33333333333333	2.66666666666667	2	2	1	0	2	Conscious	[30,40[	Male	C1C2	4	White	29.1589280130721	4	2	-0.5	1.5	2	1	1	0.00160048611498008
919	-3	-3	-3	-3	3	-3	-3	-3	-3	3	Conscious	[40,50[	Male	C1C2	2	White	27.732460158127	4	-3	0	0	-3	0	0	0.00134987712579463
920	2	0	1.66666666666667	-0.333333333333333	0.333333333333333	-1	-3	-3	-3	-2	Conscious	[40,50[	Male	C1C2	2	White	29.430173771613	3	-3	1.5	1	0	3	1	0.00134987712579463
921	-1	-1	0.333333333333333	-3	2	-1	-2	1	-3	2	Conscious	[30,40[	Male	C1C2	2	White	30.4045010589525	4	1	1	2	0	2	3	0.00160048611498008
922	3	3	3	3	3	3	3	3	3	3	Conscious	[40,50[	Male	C1C2	1	White	32.3402980139294	4	1	0	1	1	3	3	0.00134987712579463
923	-1.66666666666667	-0.666666666666667	-0.666666666666667	1.66666666666667	2.33333333333333	-3	-3	-3	2	-2	Conscious	[50,65[	Male	C1C2	3	White	30.2125824743299	2	-3	-1	2	-1	1	2	0.00104302967056405
924	0	0	0	-3	3	-2	-3	-3	-3	3	Conscious	[40,50[	Female	C1C2	4	White	39.4789846220317	3	-1	2	2	3	0	1	0.00120436630871786
925	-2.66666666666667	0	-2	-3	-1	-3	-3	-3	-3	-3	Conscious	[50,65[	Male	C1C2	2	White	30.4764477421618	4	-3	1	1.5	0	2	2	0.00104302967056405
926	2	2	2	-1.66666666666667	2	2	1	1	-3	0	Conscious	[50,65[	Female	C1C2	2	White	39.5762555230214	3	-2	1	1.5	-1	1	1	0.00119895453448718
927	-3	-3	-3	-3	0	-3	-1	1	-2	0	Conscious	[50,65[	Female	C1C2	2	White	43.2558660571867	3	0	1	-0.5	-1	-2	1	0.00119895453448718
928	2.33333333333333	0.333333333333333	3	0.666666666666667	3	0	-1	1	-1	1	Conscious	[50,65[	Female	C1C2	2	White	51.2121185532693	4	0	-2	2	-2	-2	-2	0.00119895453448718
929	-3	0	0	-2	0	-3	-3	-3	-3	-3	Conscious	[30,40[	Male	C1C2	4	White	41.7718599711891	5	-3	-1	3	-1	-3	-3	0.00160048611498008
930	-3	0	0	-3	-3	-1	-3	1	-3	-1	Conscious	[40,50[	Male	C1C2	3	White	33.6478793061229	6	-3	-2	2	0	-1	-3	0.00134987712579463
931	2.33333333333333	3	0.333333333333333	3	1	1	0	-1	2	-2	Conscious	[50,65[	Female	DE	4	White	15.871490221884	6	-1	2	3	-3	2	2	0.00058382583292871
932	-1	-1.33333333333333	-1.66666666666667	2	2	-2	-3	-2	2	2	Conscious	[30,40[	Female	DE	2	White	17.9242414936443	3	-2	2	1	-2	-2	2	0.000606642164200077
933	-2.33333333333333	0.333333333333333	1	-3	1.33333333333333	0	-2	-2	-3	-1	Conscious	[50,65[	Female	DE	1	White	18.107141859445	4	-2	1	2	-3	-1	2	0.00058382583292871
934	0	0	1	-1	2	0	0	1	-2	2	Conscious	[40,50[	Female	DE	1	White	17.7542728134125	4	-1	0	0	0	2	0	0.00058646107347117
935	-3	-1.66666666666667	0.333333333333333	-3	0.333333333333333	-3	-3	-3	-3	-3	Conscious	[40,50[	Female	DE	1	White	20.5482563648423	4	-3	-3	3	-3	-3	2	0.00058646107347117
936	-3	-2.66666666666667	-2.66666666666667	-1.33333333333333	1.33333333333333	-3	-3	-3	0	2	Conscious	[50,65[	Female	DE	1	White	22.8497495883881	4	-3	2.5	2.5	0	1	1	0.00058382583292871
937	-0.333333333333333	-1	-0.333333333333333	1	1.33333333333333	-1	-3	-2	1	0	Conscious	[50,65[	Male	DE	4	White	19.8024228474492	3	0	0	1	-2	1	-1	0.0005078988807919
938	3	2.33333333333333	3	2.33333333333333	3	1	1	2	1	2	Conscious	[50,65[	Female	DE	1	White	22.1309507135143	4	1	2	2.5	-2	3	3	0.00058382583292871
939	0	1	1	-2	1	0	0	-1	0	0	Conscious	[40,50[	Female	DE	3	White	20.9672716386853	4	-2	-2.5	3	-3	-2	2	0.00058646107347117
940	-2.33333333333333	-1	0	-2.33333333333333	1.66666666666667	-2	-3	-3	-1	0	Conscious	[50,65[	Female	DE	4	White	24.9722721667666	2	-2	-1	2	-3	1	1	0.00058382583292871
941	-3	-3	-3	-3	-3	-3	-3	-3	-3	-3	Conscious	[50,65[	Male	DE	2	White	18.3658899358615	1	-3	1	-1	-3	-3	-3	0.0005078988807919
942	-1	-1	0	-2.66666666666667	1	-1	-1	0	-2	1	Conscious	[40,50[	Female	DE	4	White	21.4664922347596	2	-3	3	1	1	2	2	0.00058646107347117
943	1.66666666666667	1	1	-1	1	1	-2	1	3	1	Conscious	[30,40[	Female	DE	1	White	23.0282183668424	5	0	1	1	-2	1	-1	0.000606642164200077
944	0.666666666666667	1	1	1	1.33333333333333	-1	-2	-1	1	-1	Conscious	[30,40[	Female	DE	4	White	21.3051278030931	2	-1	-1	1	-2	3	3	0.000606642164200077
945	1.33333333333333	1	1	2	1.33333333333333	1	1	1	1	1	Conscious	[50,65[	Female	DE	1	White	24.9409128487701	5	1	1	1.5	2	2	2	0.00058382583292871
946	2.33333333333333	1.66666666666667	2	1.66666666666667	2	2	1	2	2	2	Conscious	[40,50[	Female	DE	1	White	19.7881274359482	4	2	2	1.5	2	2	1	0.00058646107347117
947	-0.333333333333333	1	0.666666666666667	-0.333333333333333	1	-2	0	-2	-2	0	Conscious	[30,40[	Female	DE	1	White	22.4649334269083	5	-1	1	1	0	1	1	0.000606642164200077
948	1.33333333333333	-3	0	2.66666666666667	3	-1	-3	-3	1	-1	Conscious	[50,65[	Female	DE	3	White	24.6224791517358	4	-1	2	2	1	1	3	0.00058382583292871
949	2	1.33333333333333	3	-0.333333333333333	3	2	-1	2	0	2	Conscious	[40,50[	Female	DE	2	White	23.8751147842057	4	0	0	2	-2	2	3	0.00058646107347117
950	-2.33333333333333	-1.66666666666667	1	3	1.66666666666667	-3	-3	1	2	-2	Conscious	[40,50[	Male	DE	1	White	25.0605727285673	3	-1	1	2	0	2	2	0.000657316949600215
951	2	1	1	1	1	0	-1	-2	0	-2	Conscious	[50,65[	Male	DE	1	White	19.9365692327064	6	-3	-1	3	-3	2	1	0.0005078988807919
952	1.33333333333333	0	-0.666666666666667	-3	3	-1	-2	-2	0	1	Conscious	[50,65[	Male	DE	1	White	23.8875674721046	3	-3	2	-1	0	1	1	0.0005078988807919
953	-0.666666666666667	0	0	-2.66666666666667	0	-1	0	0	-2	0	Conscious	[40,50[	Male	DE	3	White	22.0032163231728	2	-3	1.5	0	-1	1	3	0.000657316949600215
954	2	2.66666666666667	3	1	3	1	0	1	0	1	Conscious	[40,50[	Female	DE	3	White	29.2945505335455	2	-1	1	2	2	2	3	0.00058646107347117
955	3	3	3	3	3	3	3	3	3	3	Conscious	[50,65[	Female	DE	1	White	25.9188112614506	4	-3	1	3	0	3	3	0.00058382583292871
956	3	2	3	3	3	3	1	3	1	2	Conscious	[40,50[	Female	DE	2	White	28.5308924823708	4	-3	2	3	1	3	2	0.00058646107347117
957	-2	3	-2	-3	-2	-2	3	-2	-3	-2	Conscious	[40,50[	Female	DE	1	White	31.7676932024494	6	2	0.5	3	3	3	3	0.00058646107347117
958	1.66666666666667	2	1	1	3	1	2	1	1	3	Conscious	[40,50[	Male	DE	4	White	22.0964614378208	4	0	1	3	0	3	2	0.000657316949600215
959	1.66666666666667	1.33333333333333	1	-0.666666666666667	1.66666666666667	1	0	0	-1	0	Conscious	[50,65[	Female	DE	1	White	24.1195502440014	4	-1	-1	-0.5	1	1	-1	0.00058382583292871
960	-1.33333333333333	1	2	-3	3	-2	-3	0	1	2	Conscious	[50,65[	Male	DE	4	White	27.2919936709014	3	-2	1	0.5	0	-2	2	0.0005078988807919
961	3	3	3	2.66666666666667	3	2	2	2	3	3	Conscious	[50,65[	Female	DE	3	White	30.2314095893981	4	-3	1	2.5	3	3	3	0.00058382583292871
962	-3	-1.33333333333333	-2	-3	0.333333333333333	-2	-2	-2	-2	0	Conscious	[40,50[	Male	DE	3	White	20.7993449770683	4	-2	2	2	-2	-1	-1	0.000657316949600215
963	2	0.333333333333333	-0.666666666666667	-0.666666666666667	0.333333333333333	2	-3	-3	-2	-2	Conscious	[50,65[	Female	DE	4	White	28.6967027196841	5	2	-0.5	1	3	1	0	0.00058382583292871
964	1	0.666666666666667	0.333333333333333	1.33333333333333	1.33333333333333	-1	-1	-2	1	0	Conscious	[65,Inf[	Female	DE	2	White	29.0084714935055	4	1	1	2	-1	2	1	0.00115233863414272
965	-3	-3	-3	-3	1.66666666666667	-3	-3	-3	-3	1	Conscious	[50,65[	Male	DE	3	White	24.3921976007217	7	1	1	2.5	-3	2	3	0.0005078988807919
966	3	3	3	3	3	1	3	1	2	1	Conscious	[40,50[	Female	DE	4	White	29.1801192000821	4	-3	-1	-0.5	-3	1	1	0.00058646107347117
967	-2	-1.33333333333333	1.33333333333333	-3	3	-3	-3	0	-3	2	Conscious	[50,65[	Female	DE	1	White	24.5356810713621	4	-1	-0.5	2	1	2	1	0.00058382583292871
968	1	1	0.666666666666667	0	2.66666666666667	-2	0	-1	0	0	Conscious	[65,Inf[	Male	DE	3	White	25.2520137050356	5	1	0.5	2	-3	1	0	0.00054928783881418
969	0.666666666666667	0	0.333333333333333	3	1.66666666666667	-2	-1	-1	1	-2	Conscious	[40,50[	Female	DE	1	White	28.455582780988	4	-1	-1	2	1	2	-1	0.00058646107347117
970	3	1.33333333333333	1.33333333333333	1	3	3	2	2	2	3	Conscious	[50,65[	Female	DE	3	White	30.2909642856323	4	-1	2	2	3	3	3	0.00058382583292871
971	2	1	2	1.66666666666667	2.33333333333333	1	0	-1	0	1	Conscious	[50,65[	Female	DE	3	White	31.2759722293638	4	-2	3	2.5	-1	3	3	0.00058382583292871
972	-2	-2.33333333333333	-2.33333333333333	-3	3	-3	-3	-3	0	2	Conscious	[40,50[	Female	DE	2	White	29.5166605958212	4	-3	0	0	2	2	2	0.00058646107347117
973	1	-2	-2	-1	2	0	-3	-3	-2	1	Conscious	[50,65[	Female	DE	1	White	31.6417729609653	4	0	1	3	-1	1	2	0.00058382583292871
974	3	0.666666666666667	3	3	3	1	-1	1	2	0	Conscious	[50,65[	Female	DE	3	White	27.2519590706368	4	-2	1	2	-1	2	2	0.00058382583292871
975	0	0	0	0	0	0	0	0	0	0	Conscious	[50,65[	Female	DE	2	White	29.8667100263888	4	0	0	0	0	0	0	0.00058382583292871
976	2	-2	0	-1	2	2	-3	-1	-1	2	Conscious	[50,65[	Female	DE	1	White	33.9816789633579	4	-3	1	2	1	2	2	0.00058382583292871
977	-3	-3	-3	-3	-3	-3	-3	-3	-3	-2	Conscious	[30,40[	Male	DE	4	White	25.2530984245642	3	1	1	2	-3	1	2	0.000779349935540919
978	1	-0.333333333333333	-0.666666666666667	-2	1.33333333333333	1	-2	-2	-2	1	Conscious	[50,65[	Male	DE	NA	White	24.1408796860804	4	-2	-2	2	-1	1	2	0.0005078988807919
979	3	3	3	3	3	0	1	1	1	1	Conscious	[40,50[	Male	DE	4	White	27.4669564428292	5	1	0	2	-1	2	2	0.000657316949600215
980	1.66666666666667	0.333333333333333	0.333333333333333	-3	2	0	-3	-3	-3	-3	Conscious	[40,50[	Male	DE	1	White	23.3671657080348	3	-3	-3	2	-3	2	3	0.000657316949600215
981	-0.333333333333333	1	1	1	2	-2	-1	-1	-1	-2	Conscious	[50,65[	Female	DE	4	White	31.2398924358396	7	-3	1.5	2.5	2	3	2	0.00058382583292871
982	1	0	0	-0.666666666666667	1	1	0	-1	-1	1	Conscious	[30,40[	Male	DE	1	White	25.6625148640101	2	-2	2	2	-1	1	0	0.000779349935540919
983	3	3	3	-3	3	3	3	3	-3	3	Conscious	[40,50[	Male	DE	1	White	30.0208621307968	4	0	3	3	3	3	3	0.000657316949600215
984	3	2	2	-2	3	2	-1	-1	-2	1	Conscious	[50,65[	Male	DE	1	White	26.3598655941609	6	1	-1.5	0.5	0	1	3	0.0005078988807919
985	-2	0	3	-0.666666666666667	2.33333333333333	-3	-3	2	-2	1	Conscious	[50,65[	Male	DE	1	White	27.9101202394801	7	0	1	2	2	2	3	0.0005078988807919
986	3	-2.33333333333333	1.66666666666667	-3	2.33333333333333	2	-3	-2	-3	1	Conscious	[40,50[	Male	DE	3	White	27.9101202394801	4	-3	1.5	0	0	3	-1	0.000657316949600215
987	3	3	3	1	2	0	-3	1	0	-3	Conscious	[50,65[	Female	DE	4	White	30.5050694352996	1	-3	-1.5	2.5	1	2	-1	0.00058382583292871
988	-1.33333333333333	0	2.66666666666667	-3	2	-3	-1	1	-3	1	Conscious	[50,65[	Male	DE	3	White	28.0577927885534	5	-2	0.5	2.5	0	3	2	0.0005078988807919
989	1	-2	-0.666666666666667	-3	2	1	-3	-3	-3	3	Conscious	[40,50[	Male	DE	2	White	26.6388058862212	4	-2	2	2	1	-2	-2	0.000657316949600215
990	-1	1	-1.33333333333333	1.66666666666667	-2.33333333333333	-1	0	-1	0	-3	Conscious	[50,65[	Female	DE	1	White	34.9339803518317	4	2	0	2	2	2	2	0.00058382583292871
991	0	0.333333333333333	0.666666666666667	-1	2.33333333333333	-2	-2	-2	-2	1	Conscious	[50,65[	Female	DE	1	White	30.9573621902065	4	-2	-1	2	1	2	2	0.00058382583292871
992	-1	0	-0.333333333333333	-2.33333333333333	1	-3	-3	-3	-3	0	Conscious	[50,65[	Male	DE	4	White	25.5949385421008	4	1	-2.5	1.5	1	2	3	0.0005078988807919
993	0	0	0.333333333333333	-2.33333333333333	2	-2	-1	-2	-2	1	Conscious	[40,50[	Male	DE	2	White	28.1227691026811	4	-1	1.5	2.5	-2	1	2	0.000657316949600215
994	-1.66666666666667	1.66666666666667	3	3	3	-3	0	1	1	1	Conscious	[40,50[	Male	DE	4	White	24.8000496000992	2	-3	0	0	1	2	2	0.000657316949600215
995	3	3	2.66666666666667	3	3	1	1	1	2	1	Conscious	[65,Inf[	Female	DE	NA	White	30.2575206794012	5	1	1.5	1	2	3	3	0.00115233863414272
996	1	2.33333333333333	2.66666666666667	-2	2.66666666666667	-1	-2	-1	3	1	Conscious	[40,50[	Male	DE	4	White	29.2706368678043	3	-3	1	1	1	0	-1	0.000657316949600215
997	-1	3	1.33333333333333	-3	3	-1	1	1	-1	1	Conscious	[50,65[	Male	DE	1	White	32.9943816678291	4	-3	1	0	2	-1	2	0.0005078988807919
998	-3	-0.333333333333333	3	3	3	-3	-2	3	3	3	Conscious	[50,65[	Male	DE	4	White	32.1403075459212	2	-2	-2.5	3	3	3	3	0.0005078988807919
999	1	2	1.33333333333333	1	1	2	2	1	1	1	Conscious	[50,65[	Female	DE	1	White	35.0829821730929	4	-3	0	1	1	-1	1	0.00058382583292871
1000	-1	2.33333333333333	1.66666666666667	-2	2.33333333333333	-1	2	1	-3	2	Conscious	[50,65[	Female	DE	2	White	44.3473109168441	4	-1	1	2	3	1	2	0.00058382583292871
1001	-0.666666666666667	1	1.33333333333333	-0.666666666666667	1	1	1	2	1	1	Conscious	[30,40[	Male	DE	2	White	30.2496382812244	4	-2	1	2	1	2	-1	0.000779349935540919
1002	-3	-1	0	-0.333333333333333	3	-3	-3	-1	-1	1	Conscious	[40,50[	Female	DE	4	White	38.2001836547291	4	-3	1	1	1	-1	3	0.00058646107347117
1003	-3	-2.66666666666667	-3	-3	-0.666666666666667	-3	-3	-3	-3	1	Conscious	[50,65[	Male	DE	1	White	30.8722456439096	4	-2	1	-1	-1	-1	-3	0.0005078988807919
1004	-3	0.333333333333333	0.666666666666667	-1.66666666666667	0.666666666666667	-3	0	-2	1	0	Conscious	[50,65[	Male	DE	1	White	32.2782554322825	4	-2	-0.5	1.5	0	-1	0	0.0005078988807919
1005	-0.333333333333333	0	3	2.33333333333333	3	-3	-3	-3	3	0	Conscious	[30,40[	Female	DE	2	White	37.2756685589112	4	-3	-2.5	-2	0	2	1	0.000606642164200077
1006	-1	0	3	-0.666666666666667	1.66666666666667	-3	-3	-2	-3	-1	Conscious	[65,Inf[	Male	DE	2	White	32.5907287617044	3	-1	-1.5	2	-3	2	-1	0.00054928783881418
1007	1.66666666666667	0.333333333333333	2	2	3	-1	-3	-2	-1	1	Conscious	[50,65[	Male	DE	3	White	36.6435300993439	5	1	-2	2	-1	1	2	0.0005078988807919
1008	0.333333333333333	0	2.66666666666667	-1	2.33333333333333	-2	-3	1	-2	-2	Conscious	[50,65[	Male	DE	2	White	32.9563698286347	2	-3	-1	3	0	0	-1	0.0005078988807919
1009	0.666666666666667	-1	1	2	2	0	-2	0	1	1	Conscious	[50,65[	Male	DE	1	White	33.8912559396236	2	-3	-2	2	-2	1	-1	0.0005078988807919
1010	2	2	3	2.33333333333333	2	-1	-1	2	-1	-1	Conscious	[50,65[	Male	DE	3	White	40.7441224773294	4	-2	2	2	3	3	3	0.0005078988807919
1011	-2	-2	-2	-3	-2	-3	-3	-3	-3	-3	Conscious	[50,65[	Male	DE	1	White	38.1666152107814	4	-3	0	0	-3	0	0	0.0005078988807919
1012	-1	3	0	1	-1	-3	3	-3	-3	-3	Conscious	[50,65[	Female	DE	4	White	54.2406919286495	4	1	-2.5	2	1	0	0	0.00058382583292871
1013	-2	-0.666666666666667	0	-1	-1.66666666666667	-3	-3	-1	-2	-3	Conscious	[40,50[	Male	DE	1	White	46.1218934737016	4	0	0	0	0	1	-1	0.000657316949600215
1014	-0.666666666666667	0.666666666666667	1.66666666666667	-3	2	0	0	1	0	1	Conscious	[40,50[	Male	DE	2	White	48.0182412154452	6	-2	2	1	1	3	3	0.000657316949600215
1015	-1	0	0	0	1	-2	0	-1	-1	0	Conscious	[40,50[	Female	AB	2	White	14.4184118934644	4	-2	1	0.5	0	1	3	0.000527139558827125
1016	-1.33333333333333	-1.66666666666667	0	-1	0.666666666666667	-1	-1	0	-1	0	Conscious	[65,Inf[	Female	AB	4	White	15.0104307095667	4	0	1	-1	-3	1	0	0.00103577766146709
1017	2	1.66666666666667	1	1	3	1	1	1	1	1	Conscious	[65,Inf[	Female	AB	4	White	20.9672716386853	5	-1	1	1	0	3	1	0.00103577766146709
1018	1	0	1	1	2	1	-1	-2	-1	1	Conscious	[65,Inf[	Male	AB	4	White	20.8051095694028	3	-2	-2	2	-1	2	3	0.000493726458787457
1019	2	0	0.333333333333333	1	2	0	-3	-2	-2	-1	Conscious	[65,Inf[	Male	AB	4	White	22.1989848391461	3	0	2	2	-3	1	2	0.000493726458787457
1020	-0.666666666666667	-2.66666666666667	1.66666666666667	1.66666666666667	1.33333333333333	0	-3	1	1	1	Conscious	[65,Inf[	Male	AB	4	White	20.5021176160186	5	1	2	2	-3	1	1	0.000493726458787457
1021	1	1	0	0	1	1	1	-2	1	1	Conscious	[65,Inf[	Male	AB	4	White	23.023206705803	6	2	1	1	1	1	2	0.000493726458787457
1022	3	3	3	3	3	1	1	1	2	2	Conscious	[65,Inf[	Female	AB	4	White	23.4930679262116	4	1	-1	3	-3	-1	1	0.00103577766146709
1023	0.666666666666667	-1	1.66666666666667	3	3	-3	-3	-2	2	1	Conscious	[65,Inf[	Female	AB	2	White	28.3419462297135	4	-3	2	2	-2	2	3	0.00103577766146709
1024	2.66666666666667	0	3	3	3	1	0	1	1	0	Conscious	[65,Inf[	Male	AB	4	White	22.530612244898	5	1	0	2	-3	3	3	0.000493726458787457
1025	1.66666666666667	0	2.66666666666667	3	3	0	-1	2	2	1	Conscious	[65,Inf[	Male	AB	3	White	26.1258859322452	3	-3	2	3	-1	3	1	0.000493726458787457
1026	3	3	0	2	2	3	3	0	1	1	Conscious	[65,Inf[	Male	AB	4	White	24.0235590549036	4	-3	1	1	2	3	1	0.000493726458787457
1027	3	0.666666666666667	3	-1.33333333333333	3	3	1	3	-2	1	Conscious	[65,Inf[	Male	AB	2	White	22.2222222222222	6	2	2	1	-3	2	2	0.000493726458787457
1028	1	2	2	0.333333333333333	1	1	1	1	0	1	Conscious	[65,Inf[	Female	AB	4	White	28.1652824580529	3	-1	0	2	0	-1	1	0.00103577766146709
1029	-3	-3	-3	-3	-3	-3	-3	-3	-3	-3	Conscious	[65,Inf[	Male	AB	4	White	22.7846508933759	4	0	-1.5	3	-3	-3	-3	0.000493726458787457
1030	-3	-3	-3	-3	1	0	0	-3	-2	1	Conscious	[65,Inf[	Male	AB	4	White	24.1052306594409	5	1	0	1.5	-2	2	2	0.000493726458787457
1031	2	0	3	2	1	-1	-3	-1	-2	-2	Conscious	[65,Inf[	Female	AB	4	White	28.2891759156299	3	-1	-1	2	0	2	0	0.00103577766146709
1032	3	1.66666666666667	3	1	3	1	0	1	0	1	Conscious	[65,Inf[	Male	AB	1	White	24.5356810713621	5	2	0	0.5	0	3	3	0.000493726458787457
1033	2.66666666666667	-1	2	-0.333333333333333	3	-1	-3	-3	-2	-1	Conscious	[65,Inf[	Male	AB	4	White	25.9903764504021	2	0	-1	1.5	-3	2	0	0.000493726458787457
1034	1.33333333333333	-0.333333333333333	0.666666666666667	2.33333333333333	2	0	-2	-1	1	1	Conscious	[65,Inf[	Female	AB	4	White	28.504923015638	5	1	0	1.5	-1	-1	0	0.00103577766146709
1035	1	-2	-3	-2	-1	0	-3	-3	-3	-3	Conscious	[65,Inf[	Female	AB	2	White	34.2023788886287	4	1	3	2	0	2	0	0.00103577766146709
1036	2	-0.333333333333333	1	2	1.33333333333333	1	-1	-1	0	-1	Conscious	[65,Inf[	Female	AB	4	White	30.5050694352996	6	0	0	1	0	1	1	0.00103577766146709
1037	1	0.333333333333333	1.33333333333333	1.66666666666667	2	0	-1	0	0	1	Conscious	[65,Inf[	Male	AB	4	White	30.3988230692511	5	-3	1	1	0	1	0	0.000493726458787457
1038	2.66666666666667	0	1.33333333333333	3	3	1	-2	1	1	2	Conscious	[65,Inf[	Male	AB	4	White	24.8000496000992	5	1	1	2	1	1	3	0.000493726458787457
1039	1.66666666666667	0	-0.333333333333333	-3	0	1	-2	-2	-2	-3	Conscious	[65,Inf[	Male	AB	4	White	33.0875091043111	6	-2	-1.5	1	-3	-2	3	0.000493726458787457
1040	1	0.666666666666667	0.666666666666667	1	0.666666666666667	1	0	-1	1	-1	Conscious	[65,Inf[	Female	AB	4	White	39.8222800351851	5	-2	0.5	0.5	0	-1	1	0.00103577766146709
1041	3	0	1	1	3	1	0	0	0	0	Conscious	[65,Inf[	Male	AB	3	White	36.8729111160644	4	-3	1	1	3	2	3	0.000493726458787457
1042	-2.33333333333333	-3	-3	-3	1	-1	-3	-3	-3	0	Conscious	[65,Inf[	Male	AB	4	White	33.8912559396236	4	-2	0.5	1	0	1	1	0.000493726458787457
1043	3	3	3	2.66666666666667	3	2	0	2	2	1	Conscious	[65,Inf[	Male	AB	1	White	47.1427569498044	5	-2	2	1	3	3	3	0.000493726458787457
1044	-2	-2	0.666666666666667	1	0.333333333333333	-3	-3	1	1	0	Conscious	[65,Inf[	Female	C1C2	1	White	20.9025365392631	4	1	1	0	-1	3	-2	0.00236646196989864
1045	-0.666666666666667	-1.33333333333333	0.333333333333333	-3	-0.333333333333333	-3	-3	-3	-3	0	Conscious	[65,Inf[	Female	C1C2	2	White	19.2643155613778	5	1	0	3	0	2	2	0.00236646196989864
1046	0.333333333333333	0.666666666666667	1	0.666666666666667	1	-1	-1	1	-1	1	Conscious	[65,Inf[	Female	C1C2	4	White	22.3081499107674	5	-2	-1	1	-1	1	2	0.00236646196989864
1047	2.33333333333333	0	2	-0.333333333333333	3	1	0	2	0	3	Conscious	[65,Inf[	Female	C1C2	2	White	24.9756358887718	4	0	-1	3	0	0	1	0.00236646196989864
1048	2.33333333333333	-1	1	2.66666666666667	1.33333333333333	1	-2	-1	0	0	Conscious	[65,Inf[	Female	C1C2	4	White	25.9594790668871	3	1	1	3	-3	3	1	0.00236646196989864
1049	3	3	3	-3	3	0	0	0	-3	0	Conscious	[65,Inf[	Male	C1C2	4	White	24.4797024412388	7	1	-0.5	3	-3	2	3	0.00112802672978903
1050	3	3	2	2.33333333333333	3	1	0	0	1	0	Conscious	[65,Inf[	Male	C1C2	2	White	25.0878936230191	4	-3	1.5	3	3	3	3	0.00112802672978903
1051	-2	-1.66666666666667	-2	-2	0	-2	-2	-2	-2	0	Conscious	[65,Inf[	Male	C1C2	3	White	20.9450443674546	4	1	1	1	-2	1	1	0.00112802672978903
1052	3	2	2	3	2	1	0	2	1	1	Conscious	[65,Inf[	Male	C1C2	1	White	25.8966880152517	4	2	0	1	0	3	3	0.00112802672978903
1053	-3	-3	-2	-3	-2.33333333333333	-3	-3	-3	-3	-3	Conscious	[65,Inf[	Male	C1C2	3	White	23.8182630855058	4	-2	0.5	0.5	-3	-1	0	0.00112802672978903
1054	2	-1	1.33333333333333	1	1	1	-1	1	1	0	Conscious	[65,Inf[	Male	C1C2	3	White	24.3921976007217	3	1	1	1	1	1	0	0.00112802672978903
1055	2	-3	0.666666666666667	1	1.66666666666667	2	-3	-3	1	1	Conscious	[65,Inf[	Male	C1C2	4	White	24.6791645420026	2	-3	1	2	1	1	2	0.00112802672978903
1056	-1.33333333333333	-0.333333333333333	0.333333333333333	1.33333333333333	0.666666666666667	-3	-1	-1	1	-1	Conscious	[65,Inf[	Male	C1C2	4	White	24.3595777777778	4	1	1	2	1	2	1	0.00112802672978903
1057	-2.33333333333333	-0.666666666666667	2.33333333333333	-1	2.66666666666667	-2	-3	1	-3	0	Conscious	[65,Inf[	Male	C1C2	4	White	25.6950313522555	3	-3	2	3	3	2	3	0.00112802672978903
1058	3	3	3	3	3	3	3	3	3	3	Conscious	[65,Inf[	Male	C1C2	1	White	26.113999881061	6	0	1	3	3	3	3	0.00112802672978903
1059	0.333333333333333	0.666666666666667	0.666666666666667	0	1	-1	0	0	-2	0	Conscious	[65,Inf[	Male	C1C2	4	White	29.801377293066	4	-3	-2	3	-3	1	2	0.00112802672978903
1060	0.333333333333333	0.333333333333333	2.66666666666667	-0.333333333333333	1.66666666666667	-2	-2	0	-2	0	Conscious	[65,Inf[	Male	C1C2	4	White	25.9907370255724	2	-2	0	2	-2	2	3	0.00112802672978903
1061	3	3	3	3	3	3	2	3	3	3	Conscious	[65,Inf[	Male	C1C2	3	White	30.6028757405131	6	-2	1	2	-1	1	3	0.00112802672978903
1062	1	2.66666666666667	2	1.33333333333333	1	0	0	-1	1	-2	Conscious	[65,Inf[	Male	C1C2	1	White	34.1836281801323	7	-2	-1	3	0	1	3	0.00112802672978903
1063	-1.33333333333333	1	-2	-2	-0.666666666666667	-1	1	-2	-1	-2	Conscious	[65,Inf[	Male	C1C2	3	White	31.8533399719861	3	-2	-1	-0.5	-1	1	0	0.00112802672978903
1064	3	3	3	-3	3	1	1	1	-3	2	Conscious	[65,Inf[	Male	C1C2	3	White	32.9149643024539	3	-3	-1	2.5	0	-2	2	0.00112802672978903
1065	2	0	1.33333333333333	1	2	1	-1	1	0	1	Conscious	[65,Inf[	Female	DE	1	White	21.2164488845107	4	-1	1	2	1	2	2	0.00115233863414272
1066	2	2	3	3	3	2	2	2	2	2	Conscious	[65,Inf[	Female	DE	4	White	21.3000853694015	4	-1	1	3	-3	0	2	0.00115233863414272
1067	2	1	-3	-2.66666666666667	1	2	0	-3	-3	-1	Conscious	[65,Inf[	Female	DE	2	White	22.1121399772643	2	-3	2	2	-3	0	3	0.00115233863414272
1068	3	3	3	3	3	3	2	2	3	2	Conscious	[65,Inf[	Female	DE	1	White	24.7996200200009	4	3	3	3	2	3	2	0.00115233863414272
1069	2	1	3	0	3	2	1	3	0	3	Conscious	[65,Inf[	Female	DE	1	White	25.6060592766347	4	-3	-2	3	3	3	-1	0.00115233863414272
1070	-1	1	2.66666666666667	-1	2	-1	1	2	-1	2	Conscious	[65,Inf[	Female	DE	1	White	25.6060592766347	4	1	1	1	1	1	1	0.00115233863414272
1071	-3	2	1.33333333333333	-2	3	-3	-3	-2	-3	0	Conscious	[65,Inf[	Female	DE	2	White	25.9718600082361	4	-3	-2	3	0	3	-3	0.00115233863414272
1072	-3	1	2	2.66666666666667	1.66666666666667	-3	0	1	2	-2	Conscious	[65,Inf[	Male	DE	4	White	19.9365692327064	7	-1	0	2.5	-3	-2	3	0.00054928783881418
1073	3	1.33333333333333	2.33333333333333	2.66666666666667	3	2	1	1	2	2	Conscious	[65,Inf[	Male	DE	2	White	23.023206705803	6	3	1	2.5	-3	3	3	0.00054928783881418
1074	3	3	3	3	3	-2	-2	-2	-1	-2	Conscious	[65,Inf[	Female	DE	2	White	25.9106843468983	6	2	-1	3	-3	3	3	0.00115233863414272
1075	-1	-1	-1.33333333333333	-1	-2	-3	-3	-3	-2	-2	Conscious	[65,Inf[	Female	DE	NA	White	26.9253010665255	2	-3	1	1.5	0	-1	-1	0.00115233863414272
1076	3	3	3	-3	3	2	0	-1	-1	1	Conscious	[65,Inf[	Female	DE	1	White	27.9881423708426	4	-2	0	3	0	2	0	0.00115233863414272
1077	2	2	1	-1	2	1	-1	-2	-3	1	Conscious	[65,Inf[	Female	DE	2	White	25.6857543120299	5	1	1	1	-1	1	1	0.00115233863414272
1078	3	3	3	2	3	1	2	2	1	0	Conscious	[65,Inf[	Male	DE	2	White	25.0878936230191	4	3	-0.5	3	-2	1	-1	0.00054928783881418
1079	0	0	0	-2	-1	-3	-3	-3	-3	-3	Conscious	[65,Inf[	Male	DE	1	White	26.3122366298197	4	-3	1	2.5	-3	1	2	0.00054928783881418
1080	3	3	3	3	3	3	3	3	3	3	Conscious	[65,Inf[	Female	DE	1	White	29.7595440240011	4	2	2	2	1	2	2	0.00115233863414272
1081	-1	-2	-1	-3	-1	-2	-2	-3	-3	-2	Conscious	[65,Inf[	Male	DE	1	White	26.6254774434254	4	-1	1	1	-1	0	-1	0.00054928783881418
1082	3	3	3	3	3	0	2	1	1	1	Conscious	[65,Inf[	Male	DE	1	White	25.540065365845	6	1	0.5	0.5	-2	1	3	0.00054928783881418
1083	-1	3	-3	-3	0	-3	3	-3	-3	-3	Conscious	[65,Inf[	Female	DE	1	White	31.7080849833153	4	-2	3	3	-3	3	1	0.00115233863414272
1084	3	3	3	3	3	0	2	2	2	2	Conscious	[65,Inf[	Female	DE	1	White	30.3436670004653	6	2	1	2.5	2	2	3	0.00115233863414272
1085	3	1	3	1	3	1	-1	1	-1	1	Conscious	[65,Inf[	Male	DE	2	White	27.1183841755439	6	-3	1.5	3	0	3	3	0.00054928783881418
1086	-1.66666666666667	-3	-3	-3	-1.33333333333333	-3	-3	-3	-3	-2	Conscious	[65,Inf[	Male	DE	1	White	24.9078574672854	4	1	1.5	2	1	2	3	0.00054928783881418
1087	2	2	0	0.333333333333333	2	2	2	0	0	1	Conscious	[65,Inf[	Female	DE	1	White	36.7629848162922	4	0	0.5	1	1	2	2	0.00115233863414272
1088	3	3	-2	0.666666666666667	2.33333333333333	2	3	-3	0	2	Conscious	[65,Inf[	Male	DE	2	White	26.3201588127062	5	-1	2.5	0.5	3	3	2	0.00054928783881418
1089	1	1	1.66666666666667	-1.33333333333333	0.666666666666667	0	0	1	-3	0	Conscious	[65,Inf[	Male	DE	1	White	30.1315383243011	6	2	0	2	-1	1	2	0.00054928783881418
1090	-0.666666666666667	-1	-1.33333333333333	-0.666666666666667	1	-1	-2	-2	-2	-1	Conscious	[65,Inf[	Male	DE	1	White	30.1315383243011	4	-3	1.5	2	0	1	2	0.00054928783881418
1091	1.33333333333333	0.666666666666667	2	0.333333333333333	1	1	2	1	1	1	Conscious	[65,Inf[	Female	DE	1	White	38.2622705532637	5	1	0	0	1	1	1	0.00115233863414272
1092	-1.66666666666667	-1.33333333333333	2	-2	2	-2	-3	1	-3	1	Conscious	[65,Inf[	Male	DE	1	White	32.7833156611493	3	-2	1.5	-2	-2	-1	2	0.00054928783881418
1093	-0.333333333333333	-3	-3	0.666666666666667	0.666666666666667	-2	-3	-3	-1	0	Conscious	[65,Inf[	Male	DE	3	White	33.4877212964302	6	-3	-1	2	-2	-2	2	0.00054928783881418
